# Supplementary material for: Reverse optogenetics of G protein signaling by zebrafish non-visual opsin Opn7b for synchronization of neuronal networks
Source: Nat Commun. 2021 Jul 23;12:4488. doi: 10.1038/s41467-021-24718-0 (PMC8302595; doi:10.1038/s41467-021-24718-0)
Supplement: Supplementary file 4 — Source Data [file 41467_2021_24718_MOESM4_ESM.xlsx]

## Sheet: Figure 1
Fig. 1 c	470 nm		560 nm			UVLamP			Fig. 1 d		470 nm					560 nm					Fig. 1 f	Wavelength (nm)	Cell 1	Cell 2	Cell 3	Cell 4	Cell 5		Fig. 1 g	470 nm	560 nm	UVLamP		Fig. 1 h	470 nm	560 nm	UVLamP		Fig. 1 j	Trial number	Cell 1	Cell 2	Cell 3	Cell 4	Cell 5	10s			Fig. 1 l
	AT	9C	AT	9C		AT	9C			Time (s)	Cell 1	Cell 2	Cell 3	Cell 4		Cell 1	Cell 2	Cell 3	Cell 4			680	0	0	0	0	0			5.4556	3.29	1.34149			41.2	24.08	17.5184			1	1	0.9832	0.8581	0.9665	1
	186	332	582	379		-397	-396			1	0.729	0.8889	0.8514	0.8999		0.8308	0.8108	0.92	0.89			580	0.8568	1	0.6394	0.8362	0.8923			5.8988	3	1.35849			37.1	28	24.3475			2	0.4945	1	0.8849	1	0.6873
	576	114	184	222		-658	-381			0.02	0.4019	0.3636	0.2703	0.3745		0.5231	0.473	0.312	0.4			480	0.7828	0.8217	0.8723	1	0.9423			3.9	2.9	1.1998			26	31	19.2797			3	0.4238	0.8034	0.8398	0.9675	0.5403
	91.3	46	459	484		-471	-577			0.05	0.4766	0.4747	0.3243	0.3901		0.7692	0.6216	0.408	0.5988			670	0.2313	0.4977	0.3588	0.1078	0.0962			3.99	2.22	1.11552			30.7	32	16.9748			4	0.3038	0.8549	0.8237	0.9472	0.6919
	155	368	169	196		-379	-582			0.1	0.4953	0.5556	0.6486	0.6054		0.6462	0.6486	0.624	0.5146			570	0.6649	0.7597	0.9357	0.9052	0.9231			3.21	2.3	1.16325			24.3899	25	16.2771			5	0.3983	0.8139	0.7043	0.9827	0.6208
	365	124	107	254		-756	-821			0.15	0.7009	0.7677	0.7703	0.7111		0.7231	0.7027	0.696	0.6326			470	0.7507	0.8504	1	0.9957	0.9385			4.56	2.29	1.11469			47.021	23	19.2812			6	0.3583	0.8349	0.786	0.8852	0.6564
	99	278	78	111						0.25	0.7103	0.8182	0.9595	0.868		0.6	0.7973	0.672	0.68			560	0.8217	0.8837	0.8366	0.7491	0.9462			2.93	1.78	1.14433			37.214	21.2589				7	0.3241	0.7403	0.7849	0.8272	0.6423
	224		112							0.5	0.6822	0.8081	1	0.8978		0.6615	0.8784	0.784	0.7436			460	1	0.7984	0.6525	0.9181	0.7885			3.2	1.74	1.07054			24.2657	21.999				8	0.3478	0.6036	0.8849	0.7683	0.8043
	302		257							2	0.6636	0.8283	0.8378	0.9146		0.8	0.8514	0.896	0.8271			650	0.5898	0.3476	0.3061	0.5626	0.4			3.47	1.58	0.877039			23.0279	33.9802				9	0.3304	0.5594	1	0.8039	0.4794
	174		234							5	0.8972	0.9192	0.7568	0.9189		0.8462	0.973	0.88	0.91			550	0.9276	0.7364	0.9863	0.9483	0.9277			3.6	1.42	1.08946			26.365	21.119				10	0.3136	0.7224	0.786	0.8089	0.4569
	241		382							10	1	1	0.7838	1		1	1	1	0.9154			450	0.9142	0.8062	0.8595	0.9095	0.85			2.8	1.45	1.28679			42	24.8365
	412		202							0.01	0.3551	0.3131	0.2432	0.288		0.3692	0.2568	0.304	0.3667			640	0.63	0.6977	0.5823	0.5771	0.3723			6.133	2.38	1.36747			45.22	26.0368
																						540	0.9357	0.8682	0.8497	0.8621	0.8269			6.8027	3.1298				54.2346	32.657				Trial number	Cell 1	Cell 2	Cell 3	Cell 4	Cell 5	Cell 6	1s
																						440	0.8257	0.6512	0.8268	0.7629	1			5.8745	3.7246				38.9875	24.356				1	1	1	1	1	1	1
																						630	0.6488	0.7984	0.6941	0.4009	0.4808			4.2102	2.4572				33.876	26.354				2	0.7692	0.7226	0.9421	0.5893	0.7708	0.8477
																						530	0.992	0.7907	0.7952	0.8681	0.8538			2.8974	1.999				28.7745	22.0224				3	0.9231	0.8129	0.9144	0.5595	0.7639	0.7816
																						430	0.8625	0.7977	0.8288	0.7055	0.7308			3.1254	2.4532				31.356	25.458				4	0.6538	0.7097	0.8889	0.4464	0.7708	0.8793
																						620	0.6622	0.7829	0.7288	0.6448	0.4962													5	0.5769	0.6903	0.8981	0.4762	0.6458	0.8908
																						520	0.9893	0.7652	0.9845	0.7	0.8138													6	0.6923	0.4968	0.8912	0.4524	0.7361	0.9195
																						420	0.8981	0.6186	0.8505	0.7086	0.5015													7	0.6538	0.5032	0.8657	0.4643	0.5972	0.8305
																						610	0.7461	0.6047	0.7318	0.6315	0.5846													8	0.6923	0.3613	0.7963	0.4643	0.5625	0.9397
																						510	0.8175	0.9315	0.8357	0.8866	0.8462													9	0.5	0.3871	0.8218	0.506	0.7361	0.8908
																						410	0.5676	0.5991	0.507	0.4741	0.4485													10	0.7692	0.7032	0.7801	0.4286	0.7778	0.8879
																						600	0.8584	0.7023	0.8447	0.6233	0.4962
																						500	0.9239	0.8388	0.8298	0.9405	0.7269
																						400	0.5174	0.4984	0.5941	0.4095	0.3077
																						490	0.8056	0.8891	0.9098	0.9871	0.8462
																						390	0.4021	0.5426	0.2342	0.3233	0.2885
[truncated: 12 more columns]

## Sheet: Supp. Figure 1
Supp. Figure 1 b	no ptx	ptx		Supp. Figure 1 d	Trial number	Cell 1	Cell 2	Cell 3
	188	0			1	1	1	1
	220	0			2	0.9917	0.7482	0.7946
	344	0			3	0.825	0.741	0.6875
	198	0			4	0.525	0.9496	0.6339
	152	0			5	0.5417	0.6403	0.6071
	465	0			6	0.3167	0.7626	0.4821
	489	0			7	0.4	0.5108	0.5714
					8	0.3417	0.5252	0.3929
					9	0	0.3964	0.2321
					10	0	0	0

## Sheet: Supp. Figure 2
Supp. Figure 2 a	Time (min)	Cell 1	Cell 2	Cell 3	Cell 4	Cell 5	GPAnt-2a		Supp. Figure 2 b	Time (ms)	Cell 1	Cell 2	Cell 3	Melanopsin		Cell 1	Cell 2	Cell 3	Melanopsin+Gpant2a		Supp. Figure 2 c		Melanopsin						Opn7b						Supp. Figure 2 d	Time (s)*	Cell 1	Cell 2	Cell 3	Cell 4	Cell 5	*both dark gaps excluded
	0	1	1	1	1	1				512	0.066	0.1959	0.1047			0.4122	0.1211	0.3274				Time (s)	Cell 1	Cell 2	Cell 3	Cell 4	Cell 5		Cell 1	Cell 2	Cell 3	Cell 4	Cell 5			1.2766	0.1349	0.1674	0.2127	0.0125	0.218
	5	0.907	0.8182	0.9527	0.5397	0.9884				1024	0.0641	0.1193	0.0483			0.3776	0.1095	0.2129				1.2766	0.0051292	0.0351	0.0231	0	0		0.1194	0.0617	0.0035019	0.0675	0.0521			2.5532	0.1643	0.1634	0.2504	0.2135	0.1269
	15	1.0512	1.0364	0.6554	0.5767	0.7572				1536	0.0388	0.0457	0.0162			0.3432	0.1008	0.1594				2.5532	0.0132	0	0	0.074	0.0164		0.1549	0.0266	0.0034175	0.0488	0.0613			3.8298	0.176	0.275	0.2171	0.1155	0.1677
	30	1.186	0.9091	0.5608	0.6772	0.763				2048	0.0229	0.0144	0			0.3197	0.092	0.1289				3.8298	0.3048	0.5795	0.3998	0.4377	0.6308		0.1338	0.0206	0.0216	0.0679	0.0492			5.1064	0.1467	0.1993	0.2415	0.1256	0.1653
	45	0.8233	1.2	0.8243	0.6243	0.7977				2560	0.0108	0	0.0055019			0.2925	0.0807	0.1084				5.1064	0.6486	0.7737	0.7562	0.6549	0.7266		0.1263	0.0283	0.0434	0.0461	0.0504			6.383	0.1584	0.1395	0.2704	0.108	0.1677
										3072	0	0.009081	0.0693			0.2703	0.0714	0.0894				6.383	0.9659	0.8634	0.8942	0.8165	0.9718		0.1003	0.0727	0.0144	0.035	0.078			7.6596	0.2083	0.2511	0.2127	0.1833	0.1438
										3584	0.0201	0.0197	0.2302			0.25	0.0652	0.0753				7.6596	0.9658	0.9204	0.9635	0.9033	0.952		0.1488	0.072	0.0244	0.0623	0.078			8.9362	0.2669	0.2073	0.1241	0.1004	0.2084
										4096	0.1132	0.0531	0.5723			0.2255	0.0589	0.0668				8.9362	0.9842	0.9097	0.928	0.9535	0.9401		0.1166	0.0386	0.0355	0.0333	0.0533			10.2128	0.1731	0.1993	0.1285	0.108	0.1653
										4608	0.2812	0.1049	0.883			0.2113	0.0515	0.0558				10.2128	1	0.9916	0.9475	1	1		0.0949	0.0753	0.0213	0.0275	0.0653			11.4894	0.1936	0.1435	0.0754	0.0929	0.2084
										5120	0.493	0.1998	0.9763			0.1948	0.0474	0.0537				11.4894	0.9658	1	0.9365	0.9289	0.9435		0.1099	0.0358	0.0302	0.0604	0.0637			12.766	0.1965	0.1674	0.1751	0.1004	0.0863
										5632	0.7038	0.3172	0.9906			0.1836	0.0429	0.0421				12.766	0.9266	0.9548	1	0.9583	0.9129		0.1794	0.0505	0.0408	0.0308	0.0872			14.0426	0.1877	0.0996	0.195	0.1683	0.1581
										6144	0.8477	0.4113	1			0.1701	0.036	0.0406				14.0426	0.9744	0.9543	0.9755	0.9213	0.9206		0.1243	0.0515	0.0367	0.0488	0.0491			15.3191	0.2493	0.2391	0.2171	0.1281	0.1605
										6656	0.9217	0.54	0.9761			0.1588	0.0321	0.0424				15.3191	0.9419	0.9838	0.9564	0.9516	0.9024		0.1395	0.0615	0.0408	0.0411	0.0282			16.5957	0.2024	0.1794	0.1773	0.0929	0.2371
										7168	0.9604	0.6523	0.9768			0.1499	0.0299	0.0433				16.5957	0.9359	0.9504	0.9262	0.8805	0.9016		0.1071	0.0465	0.0299	0.0446	0.0362			17.8723	0.311	0.1196	0.1795	0.1733	0.1246
										7680	0.9891	0.7216	0.9766			0.1387	0.0267	0.0377				17.8723	0.9666	0.9654	0.9904	0.9564	0.903		0.1116	0.0265	0.0197	0.0422	0.0494			19.1489	0.2376	0.0917	0.082	0.1758	0.1533
										8192	0.9968	0.7813	0.9731			0.1281	0.0216	0.0421				19.1489	0.8991	0.8868	0.9571	0.9512	0.8968		0.1359	0.0374	0.0206	0.0375	0.0708			20.4255	0.1672	0.1315	0.2947	0.1406	0.1269
										8704	1	0.838	0.9595			0.1195	0.0188	0.0395				20.4255	0.9039	0.9097	0.9539	0.881	0.898		0.0949	0.0138	0.0286	0.052	0.0714			21.7021	0.1349	0.1435	0.3014	0.1708	0.1605
										9216	0.9976	0.8619	0.9488			0.113	0.0175	0.0432				21.7021	0.9463	0.9125	0.9751	0.9289	0.9077		0.1293	0	0.0324	0.0363	0.0488			22.9787	0.1643	0.0957	0.2326	0.0779	0.1222
										9728	0.9918	0.8939	0.9468			0.1072	0.0146	0.0457				22.9787	0.9195	0.8601	0.9514	0.9076	0.8966		0.1119	0.0316	0.0424	0.0382	0.0778			24.2553	0.3021	0.1913	0.215	0.0929	0.1102
										10240	0.9968	0.9242	0.9329			0.0987	0.0121	0.0433				24.2553	0.9353	0.8584	0.9081	0.9374	0.9025		0.1256	0.0304	0.0305	0.0339	0.0586			25.5319	0.2171	0.1714	0.2105	0.123	0.1438
										10752	0.9926	0.9373	0.9352			0.0889	0.0106	0.0476				25.5319	0.9154	0.859	0.9166	0.8535	0.9081		0.0669	0.0507	0.0111	0.023	0.0576			26.8085	0.2112	0.1515	0.257	0.0879	0.1246
										11264	0.9866	0.956	0.9296			0.0893	0.0098125	0.0517				26.8085	0.935	0.8333	0.9344	0.8995	0.902		0.0468	0.0568	0.0267	0.0242	0.0581			28.0851	0.2875	0.1276	0.215	0.2336	0.1509
										11776	0.9899	0.9485	0.9243			0.0833	0.0061387	0.0514				28.0851	0.8962	0.8188	0.9198	0.8454	0.8822		0.0949	0.0304	0.0385	0.0378	0.0576			29.3617	0.1907	0.1873	0.195	0.2059	0.1821
										12288	0.981	0.9703	0.9182			0.0797	0.0090995	0.0501				29.3617	0.8775	0.8266	0.906	0.8739	0.8783		0.0736	0.0187	0.0193	0.0411	0.0541			30.6383	0.1613	0.1993	0.1883	0.1055	0.1677
										12800	0.9782	0.972	0.9163			0.0692	0.0052502	0.053				30.6383	0.8687	0.811	0.9478	0.8393	0.8991		0.0453	0.0265	0.0225	0.0184	0.0547			31.9149	0.2435	0.0917	0.2039	0.1607	0.1533
										13312	0.9761	0.9568	0.914			0.0672	0.003398	0.0492				31.9149	0.8548	0.8177	0.9184	0.8559	0.8904		0.0553	0.0232	0.0173	0.0286	0.0633			33.1915	0.1672	0.0398	0.1662	0.1984	0.1461
										13824	0.9692	0.9786	0.8975			0.0617	0.003905	0.0521				33.1915	0.8648	0.8495	0.9127	0.8696	0.8739		0.0625	0.0126	0.0284	0.0322	0.0269			34.4681	0.088	0.1435	0.2216	0.226	0.0767
										14336	0.9638	0.982	0.9051			0.0606	0.0016712	0.0516				34.4681	0.8665	0.8551	0.9166	0.8672	0.8818		0.0792	0.0472	0.0365	0.0376	0.0431			35.7447	0.1232	0.1794	0.2105	0.1205	0.0838
										14848	0.9631	0.9859	0.9015			0.0577	0.0026098	0.0442				35.7447	0.8773	0.8735	0.9007	0.8587	0.9123		0.0813	0.0237	0.045	0.0295	0.0671			37.0213	0.1877	0.2591	0.1773	0.1683	0.1821
										15360	0.9621	0.9776	0.9018			0.0534	0.00039551	0.0486				37.0213	0.8328	0.8266	0.9124	0.8857	0.8958		0.0273	0.0204	0.0367	0.0319	0.0616			38.2979	0.2552	0.0638	0.1463	0.1909	0.1773
										15872	0.9591	0.9766	0.9013			0.0506	0.0023173	0.0499				38.2979	0.8203	0.8478	0.9081	0.8563	0.905		0.0666	0.035	0.0184	0.0126	0.0726			39.5745	0.1349	0.1794	0.2393	0.1256	0.1749
										16384	0.9584	0.9634	0.8981			0.0494	0	0.0432				39.5745	0.8486	0.8239	0.8815	0.7975	0.9001		0.0399	0.051	0.0268	0.0468	0.0322			40.8511	0.1877	0.1036	0.288	0.0829	0
										16896	0.9501	0.9737	0.8883			0.0467	0.0022867	0.0445				40.8511	0.854	0.7815	0.857	0.7881	0.9023		0.0191	0.0283	0	0.0394	0.0492			42.1277	0.1995	0.1873	0.1928	0.2411	0.1988
										17408	0.9528	0.9579	0.8848			0.0386	0.0011308	0.0447				42.1277	0.8372	0.8049	0.9124	0.8355	0.8855		0.0464	0.0742	0.0249	0.0458	0.0517			43.4043	0.1819	0.0917	0.2836	0.1457	0.1773
										17920	0.9519	0.9541	0.8895			0.038	0.0010083	0.0428				43.4043	0.8449	0.7843	0.8595	0.7899	0.8835		0.0549	0.0321	0.0359	0.0263	0.0357			44.6809	0.132	0.2671	0.2349	0.0628	0.1844
										18432	0.9483	0.9695	0.8778			0.0365	0.0002646	0.046				44.6809	0.807	0.8328	0.8624	0.844	0.8771		0.029	0.0715	0.0301	0.0457	0.0342			45.9574	0.0733	0.2033	0.1551	0.0402	0.1126
										18944	0.9482	0.9729	0.8858			0.0323	0.0010779	0.0398				45.9574	0.811	0.8317	0.8687	0.8407	0.8724		0.0116	0.0171	0.037	0	0.0461			47.234	0.22	0.1953	0.257	0.1984	0.1749
										19456	0.9475	0.9631	0.8821			0.0328	0.00098042	0.0434				47.234	0.8275	0.8378	0.8719	0.8284	0.8664		0.0195	0.0666	0.0596	0.0324	0.0464			48.5106	0.2083	0.1714	0.2326	0.1708	0.1222
										19968	0.9421	0.966	0.8799			0.0293	0.00040386	0.039				48.5106	0.799	0.8038	0.8613	0.7857	0.875		0.0332	0.0342	0.0433	0.0323	0.052			49.7872	0.2141	0.2073	0.1285	0.2009	0.206
										20480	0.9405	0.971	0.8811			0.0256	0.00068239	0.038				49.7872	0.8062	0.8289	0.8613	0.8279	0.8696		0.029	0.061	0.0493	0.0464	0.0339			51.0638	0.1936	0.1435	0.2194	0.1582	0.1557
										20992	0.9369	0.9613	0.8865			0.0257	0.002841	0.0341				51.0638	0.7917	0.8651	0.8616	0.7781	0.8606		0.0239	0.0523	0.0407	0.0342	0.0272			52.3404	0.2083	0.1276	0.2105	0.1582	0.1557
										21504	0.9393	0.974	0.8774			0.0208	0.0033507	0.0294				52.3404	0.7966	0.8094	0.818	0.7606	0.8512		0.01	0.0599	0.0399	0.04	0.0533			53.617	0.1291	0.2471	0.2216	0.1356	0.1533
										22016	0.9421	0.9781	0.8755			0.0199	0.0022115	0.0278				53.617	0.8008	0.8227	0.8255	0.7876	0.8814		0.0317	0.0669	0.0457	0.0454	0.0275			54.8936	0.1701	0.1993	0.2393	0.2486	0.1581
										22528	0.9401	0.9515	0.8655			0.0185	0.0027212	0.0339				54.8936	0.7737	0.8445	0.8411	0.7539	0.874		0.0577	0.0378	0.0212	0.0662	0			56.1702	0.1965	0.2312	0.2992	0.216	0.1317
										23040	0.9367	0.9855	0.8721			0.0178	0.0021474	0.0249				56.1702	0.7876	0.8144	0.8258	0.7435	0.8565		0	0.0484	0.0405	0.0582	0.0526			57.4468	0.1643	0.1873	0.226	0.0979	0.1869
										23552	0.9347	0.9794	0.8703			0.0149	0.0044286	0.0206				57.4468	0.7735	0.8829	0.8099	0.7425	0.8521		0.0559	0.0388	0.0043457	0.0397	0.0469			58.7234	0.1496	0.0837	0.2415	0.1155	0.1677
										24064	0.9405	0.9878	0.8693			0.0118	0.0021837	0.0201				58.7234	0.7766	0.8545	0.867	0.7411	0.8436		0.0211	0.0493	0.0203	0.0465	0.0477			60	0.1936	0.0717	0.1529	0.1783	0.1006
										24576	0.9397	0.9763	0.8661			0.0138	0.0063393	0.0212				60	0.7974	0.8043	0.8113	0.7463	0.8651		0.0013204	0.0159	0.0161	0.0641	0.0491			61.2766	0.1349	0.1873	0.1374	0.1507	0.1892
										25088	0.937	0.9655	0.8638			0.0167	0.0049717	0.0196																		62.5532	0.0323	0.1515	0.164	0.0703	0.1342
										25600	0.9351	0.9729	0.8645			0.0083678	0.0063449	0.0186																		63.8298	0.1584	0.2073	0.1861	0.118	0.1725
										26112	0.9353	0.9849	0.8618			0.0096526	0.005721	0.011																		65.1064	0.176	0.1953	0.3058	0.2135	0.1869
										26624	0.9351	0.9738	0.8624			0.0045529	0.0083475	0.0129																		66.383	0.2435	0.1435	0.1418	0.0226	0.1725
										27136	0.9381	0.9753	0.8658			0.0088554	0.0071888	0.0138																		67.6596	0.2112	0.0917	0.2859	0.118	0.1246
										27648	0.9367	0.986	0.8595			0.0046715	0.0090326	0.0119																		68.9362	0.3051	0.1395	0.1706	0.1457	0.1461
										28160	0.9352	0.9932	0.8546			0.004118	0.0079046	0.0052208																		70.2128	0.1467	0.1674	0.2859	0.0779	0.1006
										28672	0.9368	0.9923	0.8554			0.0046649	0.0084561	0.0107																		71.4894	0.1408	0.2073	0.2371	0.0477	0.2013
										29184	0.9372	0.9952	0.8543			0.0027344	0.0080912	0.0033063																		72.766	0.1643	0.2192	0.1485	0.2336	0.0479
										29696	0.934	0.9796	0.8552			0.0043354	0.009275	0																		74.0426	0.3168	0.0957	0.3368	0.2109	0.1342
										30208	0.9363	1	0.8548			0	0.0088432	0.0014447																		75.3191	0.1115	0.0199	0.1219	0.1884	0.1677
																																				76.5957	0.2611	0.1554	0.2061	0.0502	0.2132
																																				77.8723	0.3374	0.1595	0.1596	0.0804	0.1701
																																				79.1489	0.264	0.2312	0.1773	0.1004	0.1413
																																				80.4255	0.1701	0.2671	0.2748	0.1306	0.1413
																																				81.7021	0.176	0.1355	0.1972	0.231	0.2132
																																				82.9787	0.0528	0.1754	0.3058	0.118	0.1413
																																				84.2553	0.1819	0.1595	0.246	0.1306	0.206
																																				85.5319	0.1437	0.1395	0.2039	0.1783	0.1365
																																				86.8085	0.1349	0.1036	0.3213	0.1607	0.1653
																																				88.0851	0.1643	0.2272	0.246	0.1582	0.1965
																																				89.3617	0.0616	0.1714	0.0842	0.1205	0.115
																																				90.6383	0.2318	0.1993	0.2061	0.1758	0.1773
																																				91.9149	0.2464	0.2471	0.2083	0.1055	0.1413
																																				93.1915	0.1496	0.0359	0.2637	0.226	0.1174
																																				94.4681	0.1819	0.1595	0.1396	0.1783	0.1701
																																				95.7447	0.1526	0.0638	0.1219	0.1934	0.1054
																																				97.0213	0.179	0.2391	0.113	0.2185	0.1581
																																				98.2979	0.1731	0.1276	0.1529	0.2511	0.1773
																																				99.5745	0.179	0.0359	0.1684	0.2361	0.1557
																																				100.851	0.1936	0.1754	0.0377	0.2009	0.1844
																																				102.128	0.2112	0.2033	0.1906	0.2285	0.2132
																																				103.404	0.1643	0.0717	0.2925	0.1658	0.1342
																																				104.681	0.2141	0.1076	0.2637	0.1984	0.1222
																																				105.957	0.1408	0.1475	0.1883	0.1884	0.115
																																				107.234	0.1555	0.0678	0.1086	0.1205	0.1317
																																				108.511	0.1907	0.1714	0.2482	0.0879	0.1629
																																				109.787	0.1291	0.2272	0.3701	0.1055	0.1413
																																				111.064	0.3432	0.1913	0.1573	0.1884	0.1317
																																				112.34	0.1936	0.1993	0.2349	0.1658	0.2132
																																				113.617	0.1965	0.1355	0.1352	0.0804	0.1653
																																				114.894	0.2054	0.1674	0	0.1934	0.1054
																																				116.17	0.1907	0.1554	0.2083	0.2336	0.0838
																																				117.447	0.132	0.1315	0.1883	0.1406	0.1222
																																				118.723	0.176	0.1674	0.0909	0.1356	0.1557
																																				120	0.1672	0.1634	0.246	0.1582	0.0623
																																				121.277	0.2435	0.1435	0.1883	0.1833	0.1557
																																				122.553	0.132	0.1475	0.2016	0.0703	0.1246
																																				123.83	0.1643	0.1595	0.2194	0.0904	0.2371
																																				125.106	0.2024	0.0518	0.1839	0.1306	0.1653
																																				126.383	0.2141	0.2391	0.1751	0.0678	0.1892
																																				127.66	0.1965	0.1993	0.1197	0.2913	0.1342
																																				128.936	0.1584	0.1196	0.2437	0.1658	0.0671
																																				130.213	0.1819	0.0558	0.195	0.2461	0.1198
																																				131.489	0.1907	0.0279	0.2194	0.0929	0.115
																																				132.766	0.1085	0.1355	0.257	0.0502	0.1796
																																				134.043	0.1027	0.1674	0.288	0.1658	0.1533
																																				135.319	0.1613	0.2073	0.0775	0.1984	0.1438
																																				136.596	0.1613	0.1554	0.2016	0.1105	0.1486
																																				137.872	0.2405	0.1794	0.2549	0.226	0.1796
																																				139.149	0.2141	0.1754	0.2659	0.0728	0.012
																																				140.425	0.1613	0.1395	0.2016	0.1758	0.0599
																																				141.702	0.2728	0.1116	0.2039	0.1884	0.1677
																																				142.979	0.1613	0.1395	0.257	0.1758	0.1701
																																				144.255	0.1995	0.279	0.2305	0.1909	0.1796
																																				145.532	0.1526	0.1595	0.2637	0	0.1917
																																				146.809	0.1437	0.1076	0.0953	0.1884	0.1581
																																				148.085	0.1262	0.1196	0.1706	0.0703	0.1821
																																				149.362	0.1995	0.0039724	0.246	0.2938	0.1701
																																				150.638	0.088	0.1116	0.2637	0.1859	0.0934
																																				151.915	0.1907	0.1515	0.1441	0.2386	0.1581
																																				153.191	0.1877	0.1794	0.215	0.1708	0.0359
																																				154.468	0.1526	0.1873	0.3789	0.0678	0.0934
																																				155.745	0.132	0.0478	0.0775	0.1582	0.2204
																																				157.021	0.1672	0.1435	0.1883	0.2687	0.1174
																																				158.298	0.1262	0.1794	0.2947	0.1808	0.1317
																																				159.575	0.1936	0.1714	0.3279	0.2763	0.1533
																																				160.851	0.1349	0.1276	0.1551	0.0301	0.0767
																																				162.128	0.2523	0.1634	0.2526	0.0954	0.1605
																																				163.404	0.2024	0.0877	0.2748	0.1281	0.1629
																																				164.681	0.2171	0.1196	0.1618	0.1557	0.1701
																																				165.957	0.1965	0.1236	0.2415	0.1783	0.1749
																																				167.234	0.1027	0.1554	0.2016	0.2562	0.0767
																																				168.511	0.2083	0.1435	0.1374	0.1783	0.1294
																																				169.787	0.1379	0.1993	0.339	0.0678	0.1917
																																				171.064	0.1526	0.0996	0.3944	0.0954	0.1773
																																				172.34	0.0733	0.1276	0.2305	0.2109	0.1365
																																				173.617	0.1701	0.1595	0.1618	0.1155	0.1461
																																				174.894	0.176	0.0837	0.2615	0.1607	0.1438
																																				176.17	0.1701	0.1276	0.2349	0.1356	0.2444
																																				177.447	0.2171	0.1595	0.2992	0.0779	0.1438
																																				178.723	0.1819	0.0717	0.2349	0.1356	0.1581
																																				180	0.1496	0.1674	0.1728	0.1482	0.1844
																																				181.277	0.1643	0.0558	0.2637	0.1859	0.1509
																																				182.553	0.1496	0.1236	0.1995	0.2712	0.1509
																																				183.83	0.1056	0.1913	0.082	0.1532	0.1509
																																				185.106	0.1701	0.1634	0.1728	0.2411	0.1413
																																				186.383	0.1877	0.2113	0.3368	0.1381	0.1126
																																				187.66	0.1526	0.2192	0.1396	0.2285	0.1917
																																				188.936	0.176	0.2471	0.2415	0.2411	0.1629
																																				190.213	0.1613	0.1754	0.1197	0.2461	0.1844
																																				191.489	0.0763	0.1116	0.2393	0.1281	0.1222
																																				192.766	0.1232	0.1395	0.1219	0.1884	0.2228
																																				194.043	0.2992	0.2511	0.2282	0.1808	0.1246
																																				195.319	0.1437	0.1953	0.1441	0.2511	0.2276
																																				196.596	0.0968	0.1674	0.1795	0.1532	0.2204
																																				197.872	0.0176	0.1634	0.2127	0.1808	0.0815
																																				199.149	0.1936	0.2192	0.1662	0.1884	0.1821
																																				200.425	0.2435	0.1395	0.1573	0.2562	0.2084
																																				201.702	0.1877	0.1634	0.2725	0.1683	0.1294
																																				202.979	0.088	0.283	0.1219	0.1532	0.1413
																																				204.255	0.1467	0.1834	0.1817	0.2411	0.1438
																																				205.532	0.1584	0.2152	0.2814	0.2084	0.2108
																																				206.809	0.2376	0.1913	0.1906	0.0552	0.139
																																				208.085	0.1613	0.1595	0.1219	0.1306	0.1509
																																				209.362	0.0997	0.1554	0.2305	0.0703	0.1486
																																				210.638	0.1848	0.0638	0.2349	0.2084	0.1821
																																				211.915	0.1672	0.2232	0.1374	0.1306	0.1677
																																				213.191	0.0733	0.1634	0.1839	0.2059	0.1365
																																				214.468	0.1144	0.0717	0.2371	0.2637	0.2419
																																				215.745	0.2141	0.2272	0.1551	0.108	0.1533
																																				217.021	0.1965	0.1554	0.0998	0.1683	0.1677
																																				218.298	0.1408	0.1913	0.1418	0.1356	0.0863
																																				219.575	0.1907	0.0996	0.1662	0.1808	0.1533
																																				220.851	0.1349	0.1276	0.1839	0.1406	0.194
																																				222.128	0.1203	0.2352	0.1728	0.1683	0.1581
																																				223.404	0.2493	0.1714	0.2105	0.1331	0.1246
																																				224.681	0.132	0.1595	0.1485	0.1959	0.0288
																																				225.957	0.1232	0.1435	0.1728	0.1331	0.1342
																																				227.234	0.1819	0.1036	0.2194	0.2988	0.0863
																																				228.511	0.1936	0.1993	0.2925	0.2185	0.1246
																																				229.787	0.1819	0.1395	0.1596	0.2461	0.1461
																																				231.064	0.1379	0.1315	0.1596	0.231	0.079
																																				232.34	0.1496	0	0.1883	0.1758	0.1629
																																				233.617	0.2141	0.0877	0.2637	0.0628	0.1438
																																				234.894	0.1701	0.1515	0.1839	0.1783	0.1269
																																				236.17	0.1701	0.1554	0.0709	0.1934	0.1222
																																				237.447	0.1819	0.0239	0.2105	0.2135	0.0886
																																				238.723	0.1203	0.0837	0.1329	0.1205	0.2156
																																				240	0.1467	0.2432	0.1751	0.2109	0.1677
																																				241.277	0.0763	0.2152	0.288	0.1306	0.2467
																																				242.553	0.1203	0.1993	0.1795	0.1331	0.1222
																																				243.83	0.1555	0.279	0.082	0.2813	0.1174
																																				245.106	0.1672	0.2671	0.3036	0.2562	0.2132
																																				246.383	0.1115	0.2272	0.1418	0.1406	0.1102
																																				247.66	0.132	0.1993	0.1108	0.1833	0.1438
																																				248.936	0.1995	0.1993	0.1573	0.1607	0.1198
																																				250.213	0.0645	0.2033	0.1551	0.0829	0.1533
																																				251.489	0.176	0.2312	0.215	0.2336	0.1557
																																				252.766	0.1731	0.2471	0.2549	0.1482	0.1126
																																				254.043	0.0411	0.2033	0.2859	0.2336	0.1677
																																				255.319	0.132	0.2232	0.1684	0.1884	0.2108
																																				256.596	0.1819	0.2033	0.1795	0.2913	0.206
																																				257.872	0.0675	0.1515	0.1551	0.1984	0.1126
																																				259.149	0.1613	0.1156	0.1728	0.1331	0.079
																																				260.425	0.1437	0.1554	0.215	0.2587	0.1246
																																				261.702	0.1995	0.1834	0.1728	0.0753	0.1126
																																				262.979	0.176	0.1196	0.2083	0.1658	0.1557
																																				264.255	0.1467	0.1714	0.2016	0.1607	0.1006
																																				265.532	0.1526	0.2391	0.1906	0.1004	0.1844
																																				266.808	0.0323	0.1595	0.0998	0.108	0.2444
																																				268.085	0.0293	0.279	0.1995	0.2009	0.1749
																																				269.362	0.1262	0.0837	0.2349	0.1658	0.2084
																																				270.638	0.044	0.0996	0.2171	0.1909	0.1054
																																				271.915	0.0909	0.0877	0.195	0.1004	0.1006
																																				273.192	0.1085	0.1634	0.2016	0.2838	0.1892
																																				274.468	0.1349	0.1913	0.1906	0.1884	0.1821
																																				275.745	0.2229	0.1634	0.1861	0.1557	0.115
																																				277.021	0.2699	0.0159	0.1928	0.1984	0.1844
																																				278.298	0.1819	0.0757	0.2039	0.1607	0.1581
																																				279.575	0.1643	0.1276	0.1219	0.3039	0.115
																																				280.851	0.1995	0.1873	0.2859	0.2059	0.1102
																																				282.128	0.1613	0.1754	0.1972	0.2059	0.1677
																																				283.404	0.2112	0.2272	0.1396	0.2612	0.1557
																																				284.681	0.1408	0.1873	0.1241	0.1758	0.1509
																																				285.957	0.2112	0.1475	0.1817	0.1658	0.1749
																																				287.234	0.1437	0.1913	0.1042	0.1859	0.103
																																				288.511	0.2464	0.1475	0.2194	0.2687	0.1773
																																				289.787	0.1672	0.1674	0.339	0.1205	0.1365
																																				291.064	0.1496	0.1674	0.2326	0.231	0.1821
																																				292.34	0.0763	0.279	0.1396	0.2788	0.2707
																																				293.617	0.0733	0.2989	0.1308	0.1381	0.194
																																				294.894	0.2229	0.1953	0.215	0.1607	0.218
																																				296.17	0.088	0.0757	0.1064	0.2059	0.1605
																																				297.447	0.2229	0.2033	0.2349	0.1557	0.1438
																																				298.723	0.1408	0.1554	0.2903	0.1934	0.1461
																																				300	0.2054	0.0996	0.2349	0.1431	0.1174
																																				301.277	0.1877	0.2152	0.2194	0.2562	0.2036
																																				302.553	0.2405	0.0917	0.2437	0.1632	0.1653
																																				303.83	0.1379	0.0996	0.1197	0.0779	0.1126
																																				305.106	0.1173	0.2391	0.2016	0.2712	0.1677
																																				306.383	0.1907	0.283	0.1374	0.1406	0.2348
																																				307.66	0.1731	0.2113	0.246	0.2185	0.1653
																																				308.936	0.2229	0.1036	0.1019	0.1808	0.1653
																																				310.213	0.1907	0.1355	0.2637	0.2562	0.1533
																																				311.489	0.1907	0.1595	0.3102	0.2084	0.1461
																																				312.766	0.2141	0.1196	0.1995	0.1507	0.2611
																																				314.043	0.1262	0.1554	0.257	0.123	0.1557
																																				315.319	0.1232	0.1435	0.2171	0.3566	0.1413
																																				316.596	0.1408	0.1515	0.1773	0.2034	0.1629
																																				317.872	0.0704	0.2192	0.1684	0.2285	0.1557
																																				319.149	0.1584	0.1236	0.3058	0.1783	0.2156
																																				320.425	0.1437	0.1554	0.2748	0.1381	0.1844
																																				321.702	0.1262	0.2511	0.1441	0.1959	0.0336
																																				322.979	0.132	0.2113	0.2349	0.1306	0.1269
																																				324.255	0.1467	0.1953	0.1706	0.1406	0.2371
																																				325.532	0.1643	0.012	0.2969	0.2059	0.2252
																																				326.808	0.2464	0.1595	0.1263	0.231	0.1844
																																				328.085	0.0851	0.2471	0.2016	0.123	0.1102
																																				329.362	0.1584	0.1036	0.1773	0.113	0.1965
																																				330.638	0.2171	0.1714	0.3147	0.1959	0.0911
																																				331.915	0.1232	0.0279	0.2371	0.118	0.1965
																																				333.192	0.1995	0.0558	0.1441	0.2336	0.1246
																																				334.468	0.1936	0.1714	0.2814	0.2185	0.1821
																																				335.745	0.2552	0.2152	0.2393	0.1155	0.1413
																																				337.021	0.1144	0.2551	0.2349	0.108	0.0959
																																				338.298	0.2288	0.1794	0.1396	0.1658	0.2252
																																				339.575	0.2846	0.1993	0.2482	0.2461	0.1533
																																				340.851	0.1643	0.1395	0.1928	0.1859	0.2467
																																				342.128	0.1262	0.1554	0.1995	0.1758	0.1102
																																				343.404	0.2347	0.1714	0.2194	0.1457	0.2252
																																				344.681	0.2083	0.1236	0.1684	0.2336	0.254
																																				345.957	0.1877	0.1794	0.2305	0.2034	0.1365
																																				347.234	0.1496	0.1076	0.2549	0.2059	0.0959
																																				348.511	0.1408	0.1315	0.1618	0.1582	0.1869
																																				349.787	0.1643	0.1236	0.2526	0.1431	0.1294
																																				351.064	0.1144	0.2312	0.2105	0.1708	0.1461
																																				352.34	0.1496	0.1953	0.2549	0.2084	0.1413
																																				353.617	0.2757	0.1435	0.246	0.1959	0.1892
																																				354.894	0.1613	0.2113	0.2326	0.1884	0.2108
																																				356.17	0.2435	0.1475	0.2238	0.226	0.1796
																																				357.447	0.1936	0.1953	0.1795	0.123	0.2731
																																				358.723	0.2171	0.2671	0.1219	0.123	0.1653
																																				360	0.1526	0.2232	0.2504	0.1934	0.1821
																																				361.277	0.2405	0.1794	0.3877	0.0753	0.23
																																				362.553	0.1526	0.1754	0.3479	0.2034	0.0695
																																				363.83	0.1672	0.279	0.1817	0.1934	0.1413
																																				365.106	0.2523	0.1634	0.2859	0.2034	0.1054
																																				366.383	0.1907	0.1913	0.2659	0.2235	0.1533
																																				367.66	0.1555	0.1554	0.277	0.2235	0.1461
																																				368.936	0.044	0.1993	0.3302	0.2059	0.2036
																																				370.213	0.2963	0.1913	0.0665	0.1934	0.2683
																																				371.489	0.1408	0.1913	0.0931	0.118	0.1557
																																				372.766	0.1467	0.1515	0.3811	0.1431	0.2371
																																				374.043	0.1731	0.1913	0.2349	0.1959	0.1796
																																				375.319	0.1555	0.275	0.1596	0.1356	0.1725
																																				376.596	0.1965	0.1834	0.2216	0.2336	0.0934
																																				377.872	0.2083	0.2511	0.2725	0.0979	0.1869
																																				379.149	0.1907	0.2192	0.1352	0.2988	0.1844
																																				380.425	0.2054	0.1475	0.2171	0.2712	0.1988
																																				381.702	0.1467	0.1475	0.1972	0.2712	0.1581
																																				382.979	0.2083	0.1554	0.2504	0.1205	0.139
																																				384.255	0.2699	0.2511	0.1551	0.2135	0.0863
																																				385.532	0.0616	0.1116	0.1618	0.2109	0.2013
																																				386.808	0.2024	0.1515	0.1706	0.1909	0.1869
																																				388.085	0.1584	0.2551	0.2725	0.1256	0.1342
																																				389.362	0.1936	0.271	0.1883	0.2034	0.0455
																																				390.638	0.2259	0.1873	0.1418	0.216	0.1222
																																				391.915	0.1437	0.2232	0.1817	0.1507	0.1581
																																				393.192	0.1291	0.1873	0.1529	0.1783	0.1844
																																				394.468	0.1877	0.271	0.2371	0.1055	0.2084
																																				395.745	0.132	0.1515	0.1507	0.1658	0.079
																																				397.021	0.2347	0.1515	0.2326	0.2235	0.1486
																																				398.298	0.0733	0.1236	0.1019	0.0603	0.1844
																																				399.575	0.0733	0.2989	0.1396	0.1683	0.1294
																																				400.851	0.1584	0.3069	0.1418	0.1733	0.079
																																				402.128	0.1555	0.0996	0.2016	0.1884	0.1269
																																				403.404	0.1408	0.1794	0.1418	0.1256	0.1988
																																				404.681	0.1584	0.2432	0.2282	0.2486	0.115
																																				405.957	0.2229	0.1315	0.226	0.324	0.2467
																																				407.234	0.1115	0.1993	0.1995	0.1105	0.2228
																																				408.511	0.1262	0.1076	0.2371	0.221	0.1174
																																				409.787	0.22	0.1355	0.2016	0.0854	0.2371
																																				411.064	0.2435	0.2391	0.2216	0.2361	0.2036
																																				412.34	0.1555	0.2471	0.226	0.1884	0.1701
																																				413.617	0.1995	0.2989	0.2194	0.1658	0.103
																																				414.894	0.2728	0.2113	0.1861	0.0854	0.1461
																																				416.17	0.1731	0.1873	0.3257	0.1959	0.254
																																				417.447	0.179	0.2432	0.0953	0.2386	0.206
																																				418.723	0.1262	0.0957	0.0909	0.2662	0.1294
																																				420	0.0997	0.1873	0.2549	0.2461	0.2084
																																				421.277	0.1877	0.1515	0.1861	0.113	0.1988
																																				422.553	0.1613	0.2033	0.1573	0.1632	0.1342
																																				423.83	0.22	0.2352	0.2061	0.2838	0.1677
																																				425.106	0.2552	0.1794	0.1995	0.108	0.1677
																																				426.383	0.1877	0.1554	0.1728	0.108	0.1174
																																				427.66	0.0968	0.0837	0.1285	0.2712	0.1533
																																				428.936	0.1291	0.1953	0.2504	0.1859	0.2132
																																				430.213	0.1496	0.2631	0.2681	0.1256	0.0959
																																				431.489	0.1027	0.1315	0.2792	0.2235	0.1174
																																				432.766	0.2288	0.2551	0.1197	0.3189	0.2779
																																				434.043	0.1115	0.1634	0.2393	0.2109	0.1126
																																				435.319	0.1232	0.1714	0.2016	0.2938	0.0886
																																				436.596	0.2611	0.1515	0.2415	0.231	0.079
																																				437.872	0.179	0.1355	0.2305	0.2009	0.1677
																																				439.149	0.1291	0.2192	0.1529	0.1783	0.0767
																																				440.425	0.1936	0.1515	0.0887	0.0979	0.1054
																																				441.702	0.0235	0.1116	0.2016	0.2135	0.1653
																																				442.979	0.1965	0.1794	0.2593	0.231	0.2036
																																				444.255	0.2347	0.0717	0.195	0.2763	0.0815
																																				445.532	0.2816	0.2511	0.2171	0.1984	0.23
																																				446.808	0.179	0.1754	0.164	0.2712	0.1126
																																				448.085	0.1349	0.2471	0.2039	0.2084	0.1725
																																				449.362	0.1848	0.2152	0.1263	0.216	0.1054
																																				450.638	0.22	0.2471	0.3124	0.1934	0.1174
																																				451.915	0.1965	0.1794	0.1263	0.1029	0.0647
																																				453.192	0.1731	0.1116	0.1728	0.2235	0.0671
																																				454.468	0.1496	0.1515	0.1684	0.226	0.1988
																																				455.745	0.1349	0.2113	0.2216	0.0829	0.1222
																																				457.021	0.132	0.1754	0.2061	0.3114	0.1869
																																				458.298	0.2493	0.1834	0.1817	0.1482	0.1533
																																				459.575	0.1701	0.287	0.2969	0.2436	0.2156
																																				460.851	0.0645	0.1435	0.2105	0.1808	0.1317
																																				462.128	0.2435	0.2631	0.1928	0.2386	0.079
																																				463.404	0.176	0.1475	0.2105	0.1381	0.0982
																																				464.681	0.0968	0.0638	0.1839	0.2059	0.0982
																																				465.957	0.1701	0.1953	0.1662	0.118	0.2371
																																				467.234	0.0968	0.2152	0.1551	0.2637	0.1557
																																				468.511	0.1819	0.0996	0.2194	0.1758	0.206
																																				469.787	0.1115	0.1435	0.0953	0.1808	0.0934
																																				471.064	0.2083	0.1873	0.1861	0.2034	0.2444
																																				472.34	0.1613	0.2073	0.3213	0.2285	0.1629
																																				473.617	0.176	0.1276	0.1463	0.231	0.1365
																																				474.894	0.1437	0.1435	0.1795	0.216	0.1126
																																				476.17	0.1613	0.2033	0.1086	0.3416	0.1222
																																				477.447	0.1848	0.1794	0.2282	0.2386	0.1438
																																				478.723	0.2728	0.1395	0.215	0.2285	0.1557
																																				480	0.1672	0.1634	0.1728	0.2009	0.1965
																																				481.277	0.2112	0.1475	0.1219	0.2662	0.1796
																																				482.553	0.0528	0.1554	0.1751	0.1658	0.1413
																																				483.83	0.0733	0.2033	0.1507	0.1507	0.2252
																																				485.106	0.0587	0.1834	0.1551	0.2612	0.1342
																																				486.383	0.2318	0.1913	0.2725	0.1708	0.1605
																																				487.66	0.2083	0.1634	0.3147	0.2034	0.2013
																																				488.936	0.2259	0.1036	0.1551	0.1557	0.024
																																				490.213	0.2523	0.2113	0.1596	0.2185	0.1749
																																				491.489	0.1643	0.1236	0.2836	0.1808	0.2252
																																				492.766	0.2024	0.1714	0.1418	0.2059	0.2036
																																				494.043	0.2611	0.1395	0.195	0.2687	0.1892
																																				495.319	0.0968	0.1395	0.3501	0.226	0.1533
																																				496.596	0.1701	0.1794	0.2659	0.0829	0.1365
																																				497.872	0.1819	0.1714	0.2925	0.2813	0.0671
																																				499.149	0.1467	0.2152	0.1573	0.221	0.2323
																																				500.425	0.1291	0.0598	0.1596	0.1934	0.1174
																																				501.702	0.1672	0.1794	0.2194	0.1557	0.1581
																																				502.979	0.1379	0.2272	0.0975	0.2135	0.1629
																																				504.255	0.1408	0.2511	0.2039	0.1859	0.1174
																																				505.532	0.3021	0.1993	0.1329	0.123	0.079
																																				506.808	0.1379	0.1873	0.1662	0.3014	0.1701
																																				508.085	0.1085	0.2671	0.2593	0.0904	0.2635
																																				509.362	0.1408	0.1873	0.2415	0.1507	0.139
																																				510.638	0.179	0.1554	0.2482	0.2034	0.1054
																																				511.915	0.1437	0.2033	0.1906	0.1708	0.0934
																																				513.192	0.2376	0.1276	0.1995	0.1457	0.2013
																																				514.468	0.1907	0.1674	0.1219	0.2913	0.2228
																																				515.745	0.2493	0.287	0.113	0.2109	0.1629
																																				517.021	0.1291	0.1276	0.1219	0.1482	0.139
																																				518.298	0.1379	0.1834	0.2216	0.2135	0.1773
																																				519.574	0.1437	0.1355	0.2105	0.3014	0.1294
																																				520.851	0.1467	0.1435	0.2305	0.3114	0.0911
																																				522.128	0.1672	0.1993	0.339	0.1733	0.1342
																																				523.404	0.1555	0.1475	0.1972	0.1984	0.2492
																																				524.681	0.1467	0.2671	0.2748	0.3039	0.103
																																				525.957	0.1819	0.1953	0.1618	0.2562	0.1773
																																				527.234	0.1643	0.283	0.2127	0.324	0.1892
																																				528.511	0.1584	0.1315	0.0709	0.1331	0.1438
																																				529.787	0.0851	0.2113	0.1883	0.2185	0.1078
																																				531.064	0.1643	0.1236	0.2615	0.1934	0.1557
																																				532.34	0.2787	0.1554	0.2039	0.1381	0.1892
																																				533.617	0.1115	0.1554	0.2039	0.1532	0.1749
																																				534.894	0.1203	0.1595	0.3191	0.1331	0.1509
																																				536.17	0.179	0.2033	0.1441	0.2637	0.2371
																																				537.447	0.1877	0.1873	0.1441	0.2059	0.0934
																																				538.723	0.0939	0.2432	0.1662	0.2888	0.1078
																																				540	0.1936	0.1834	0.2349	0.2411	0.1965
																																				541.277	0.1584	0.1714	0.1507	0.2486	0.2371
																																				542.553	0.1232	0.2033	0.1861	0.1884	0.194
																																				543.83	0.132	0.3308	0.2393	0.0351	0.1102
																																				545.106	0.1056	0.1993	0.1219	0.007524	0.1629
																																				546.383	0.2493	0.2192	0.1153	0.3591	0.2132
																																				547.66	0.2318	0.2312	0.2016	0.216	0.1486
																																				548.936	0.2083	0.1116	0.1684	0.2712	0.1102
																																				550.213	0.1995	0.1475	0.2615	0.2562	0.1677
																																				551.489	0.1232	0.0917	0.1995	0.1632	0.115
																																				552.766	0.1496	0.3149	0.0421	0.1557	0.1198
																																				554.043	0.1848	0.2033	0.2415	0.221	0.2228
																																				555.319	0.1467	0.287	0.2903	0.216	0.1917
																																				556.596	0.0909	0.1634	0.246	0.2034	0.1533
																																				557.872	0.0968	0.1036	0.1861	0.1833	0.206
																																				559.149	0.3051	0.1993	0.2681	0.1884	0.1438
																																				560.426	0.1115	0.1076	0.1684	0.1607	0.1773
																																				561.702	0.2024	0.0996	0.1441	0.1356	0.2036
																																				562.979	0.1085	0.1435	0.1618	0.2888	0.2563
																																				564.255	0.1584	0.1674	0.2371	0.3466	0.1174
																																				565.532	0.2083	0.0757	0.1241	0.1105	0.1533
																																				566.808	0	0.1714	0.1086	0.2511	0.1126
																																				568.085	0.176	0.1834	0.0842	0.2109	0.1821
																																				569.362	0.0909	0.1554	0.1728	0.2235	0.1773
																																				570.638	0.1555	0.0797	0.1773	0.1356	0.0455
																																				571.915	0.264	0.1674	0.2216	0.2009	0.1749
																																				573.192	0.1526	0.1993	0.1086	0.1959	0.1557
																																				574.468	0.1819	0.1554	0.3213	0.1708	0.1844
																																				575.745	0.2376	0.1076	0.1662	0.2788	0.103
																																				577.021	0.1936	0.1196	0.2127	0.1884	0.1294
																																				578.298	0.1408	0.1036	0.246	0.1482	0.1342
																																				579.574	0.0997	0.1714	0.1551	0.1833	0.1844
																																				580.851	0.179	0.1156	0.113	0.1909	0.1174
																																				582.128	0.1643	0.1475	0.1374	0.1105	0.0886
																																				583.404	0.176	0.1674	0.1329	0.1331	0.1413
																																				584.681	0.1232	0.1993	0.1197	0.1256	0.103
																																				585.957	0.088	0.0837	0.2194	0.1783	0.2444
																																				587.234	0.2611	0.2471	0.2659	0.0954	0.1773
																																				588.511	0.2405	0.1036	0.1883	0.113	0.1796
																																				589.787	0.1731	0.1515	0.1374	0.2637	0.1317
																																				591.064	0.3021	0.0957	0.3124	0.1306	0.1365
																																				592.34	0.1349	0.2352	0.226	0.2988	0.1581
																																				593.617	0.2611	0.1435	0.0775	0.0578	0.1126
																																				594.894	0.1672	0.4185	0.1352	0.2788	0.1078
																																				596.17	0.1945	0.2096	0.2331	0.2698	0.1207
																																				597.447	0.206	0.2676	0.3582	0.3318	0.1711
																																				598.723	0.284	0.2205	0.2844	0.2778	0.1918
																																				600	0.2749	0.2821	0.2668	0.3638	0.2924
																																				601.277	0.2519	0.235	0.2635	0.2998	0.2066
																																				602.553	0.2106	0.2712	0.3165	0.2478	0.2243
																																				603.83	0.2359	0.3147	0.3421	0.3198	0.325
																																				605.106	0.1509	0.322	0.2892	0.2458	0.2303
																																				606.383	0.2221	0.2168	0.2491	0.3118	0.2658
																																				607.66	0.1945	0.1589	0.2635	0.2678	0.2243
																																				608.936	0.1922	0.2096	0.3197	0.3018	0.3072
																																				610.213	0.2565	0.2168	0.2908	0.3818	0.3339
																																				611.489	0.2588	0.351	0.3534	0.3298	0.2688
																																				612.766	0.1945	0.2531	0.4288	0.2758	0.2836
																																				614.043	0.2772	0.3184	0.4625	0.4198	0.3783
																																				615.319	0.2772	0.3293	0.4753	0.3278	0.2569
																																				616.596	0.2749	0.2604	0.5491	0.4118	0.4345
																																				617.872	0.3162	0.3582	0.6069	0.4098	0.4701
																																				619.149	0.3506	0.4489	0.6438	0.4539	0.4375
																																				620.426	0.3093	0.5214	0.6678	0.4098	0.5707
																																				621.702	0.3001	0.4924	0.5266	0.3779	0.5796
																																				622.979	0.3827	0.5323	0.7433	0.4539	0.4701
																																				624.255	0.4011	0.6338	0.6695	0.4498	0.5826
																																				625.532	0.3735	0.6664	0.7352	0.4479	0.7868
																																				626.808	0.4607	0.6701	0.7337	0.5339	0.6803
																																				628.085	0.5869	0.7063	0.9021	0.6459	0.778
																																				629.362	0.4722	0.681	0.8251	0.5379	0.6625
																																				630.638	0.5158	0.7462	0.8668	0.5699	0.8016
																																				631.915	0.5823	0.8296	0.8748	0.6759	0.7957
																																				633.192	0.6535	0.7462	0.9422	0.7079	0.6714
																																				634.468	0.6099	0.8514	1	0.6819	0.8135
																																				635.745	0.6283	0.9057	0.8989	0.6559	0.8786
																																				637.021	0.6604	0.7752	0.8588	0.6919	0.778
																																				638.298	0.6971	0.7571	0.8845	0.7899	0.8254
																																				639.574	0.7154	0.8332	0.8363	0.7319	0.8283
																																				640.851	0.8095	0.7063	0.8989	0.852	0.852
																																				642.128	0.8095	0.9094	0.9342	0.798	0.8135
																																				643.404	0.7912	0.9529	0.9117	0.8659	0.7839
																																				644.681	0.7981	0.8514	0.8507	0.808	0.8342
																																				645.957	0.6558	0.8187	0.8909	0.6619	0.8076
																																				647.234	0.7567	0.8187	0.8572	0.7919	0.8106
																																				648.511	0.9357	0.7281	0.8411	0.918	0.7898
																																				649.787	0.9059	0.7571	0.8476	0.948	0.7721
																																				651.064	0.8095	0.913	0.8813	0.7939	0.8934
																																				652.34	0.8577	0.8332	0.8235	0.884	0.9231
																																				653.617	0.8187	0.6302	0.7401	0.884	0.8431
																																				654.894	0.8531	0.8913	0.8427	0.882	0.9231
																																				656.17	0.7522	0.7208	0.8042	0.7599	0.8875
																																				657.447	0.8462	0.7571	0.8845	0.8059	0.7868
																																				658.723	0.8875	0.7643	0.8492	0.902	0.9467
																																				660	0.8531	0.8187	0.7898	0.8399	0.7602
																																				661.277	0.9679	0.9565	0.8636	0.926	0.7721
																																				662.553	0.8164	0.8804	0.7384	0.8319	0.7573
																																				663.83	0.9059	0.8731	0.7321	0.8299	0.8461
																																				665.106	0.86	0.8477	0.7641	0.8159	0.7543
																																				666.383	0.8371	0.7788	0.6631	0.844	0.7484
																																				667.66	0.8554	0.6991	0.6582	0.854	0.7957
																																				668.936	0.8577	0.7136	0.7657	0.872	0.7277
																																				670.213	0.9082	0.7825	0.8476	0.8399	0.7839
																																				671.489	1	0.9203	0.7096	0.962	0.8461
																																				672.766	0.8807	0.7716	0.785	0.868	0.8431
																																				674.043	0.883	0.7136	0.8235	0.864	0.8786
																																				675.319	0.7957	0.6411	0.87	0.808	0.8283
																																				676.596	0.9105	0.7897	0.785	0.824	0.7602
																																				677.872	0.9289	0.768	0.7641	0.8759	0.7632
																																				679.149	0.8967	0.8078	0.8042	0.894	0.7898
																																				680.426	0.8875	0.8115	0.708	0.874	0.8845
																																				681.702	0.8141	0.8006	0.7256	0.8199	0.7128
																																				682.979	0.9082	0.7317	0.7817	1	0.7306
																																				684.255	0.8371	0.7317	0.7737	0.862	0.8224
																																				685.532	0.8439	0.8623	0.7674	0.848	0.7128
																																				686.808	0.8531	0.6483	0.6631	0.842	0.7987
																																				688.085	0.883	0.7716	0.7561	0.938	0.8016
																																				689.362	0.8302	0.913	0.7754	0.818	0.9053
																																				690.638	0.9105	0.6737	0.7754	0.8859	0.8461
																																				691.915	0.8623	0.8115	0.7641	0.844	0.8016
																																				693.192	0.9013	0.7861	0.7464	0.8999	0.8224
																																				694.468	0.8715	0.7063	0.7882	0.8599	0.7898
																																				695.745	0.8233	0.7535	0.8299	0.828	0.8609
																																				697.021	0.9334	0.7752	0.6438	0.94	0.8905
																																				698.298	0.9449	0.7499	0.8155	0.97	0.849
																																				699.574	0.9197	0.8405	0.7737	0.942	0.7987
																																				700.851	0.8049	0.8405	0.7898	0.854	0.7454
																																				702.128	0.8371	0.8767	0.7593	0.868	0.7217
																																				703.404	0.9082	0.8332	0.785	0.942	0.7809
																																				704.681	0.8072	0.797	0.6968	0.8499	0.8135
																																				705.957	0.8118	0.71	0.7384	0.868	0.7336
																																				707.234	0.8531	0.6447	0.6984	0.838	0.9083
																																				708.511	0.9105	0.7063	0.6342	0.936	0.8402
																																				709.787	0.7751	0.7607	0.6887	0.8199	0.8697
																																				711.064	0.8852	0.7426	0.6438	0.894	1
																																				712.34	0.938	0.8514	0.7417	0.99	0.8106
																																				713.617	0.8761	0.8332	0.7609	0.898	0.9053
																																				714.894	0.9059	0.8296	0.7111	0.8799	0.8697
																																				716.17	0.8187	0.8767	0.7513	0.904	0.8757
																																				717.447	0.9151	0.8731	0.7064	0.892	0.8845
																																				718.723	0.8623	0.8623	0.6422	0.8959	0.7957
																																				720	0.7728	0.9275	0.7192	0.8039	0.8046
																																				721.277	0.8256	0.7788	0.6615	0.8559	0.8313
																																				722.553	0.8233	0.855	0.7384	0.842	0.8993
																																				723.83	0.8417	0.7535	0.5748	0.8159	0.9586
																																				725.106	0.8095	0.7462	0.716	0.918	0.7898
																																				726.383	0.7453	0.8623	0.7352	0.8119	0.8757
																																				727.66	0.7981	0.8078	0.6662	0.7679	0.8106
																																				728.936	0.8371	0.8405	0.7721	0.8599	0.9142
																																				730.213	0.8417	0.7426	0.6839	0.8999	0.926
																																				731.489	0.7774	0.7317	0.724	0.788	0.8964
																																				732.766	0.8072	0.7172	0.6775	0.852	0.7839
																																				734.043	0.8026	0.6374	0.8107	0.8559	0.7691
																																				735.319	0.7981	0.9021	0.7064	0.7939	0.7395
																																				736.596	0.9725	0.8078	0.6855	0.976	0.7365
																																				737.872	0.8233	0.7245	0.7144	0.844	0.7306
																																				739.149	0.8715	0.6302	0.7481	0.868	0.7898
																																				740.426	0.9564	0.8477	0.6486	0.96	0.8638
																																				741.702	0.7889	0.6737	0.6807	0.828	0.8727
																																				742.979	0.883	0.8078	0.6534	0.854	0.7691
																																				744.255	0.8462	0.7499	0.6502	0.8219	0.7898
																																				745.532	0.8485	0.9311	0.7674	0.848	0.8461
																																				746.808	0.8899	0.7063	0.6502	0.884	0.9852
																																				748.085	0.7338	0.6483	0.6743	0.7859	0.7454
																																				749.362	0.8417	0.7897	0.6984	0.854	0.8934
																																				750.638	0.8852	0.6483	0.7593	0.902	0.926
																																				751.915	0.8967	0.8659	0.7497	0.864	0.8194
																																				753.192	0.8348	1	0.6566	0.862	0.8046
																																				754.468	0.8026	0.8767	0.6181	0.848	0.8224
																																				755.745	0.9013	0.8949	0.6598	0.932	0.9023
																																				757.021	0.9174	0.7281	0.7401	0.932	0.9083
																																				758.298	0.86	0.7136	0.7962	0.8599	0.7809
																																				759.574	0.8371	0.7825	0.6631	0.8499	0.855
																																				760.851	0.8141	0.8151	0.6887	0.882	0.7425
																																				762.128	0.8554	0.8405	0.6374	0.8399	0.8106
																																				763.404	0.9265	0.8767	0.6566	0.936	0.7602
																																				764.681	0.938	0.681	0.6984	0.966	0.8224
																																				765.957	0.8646	0.8477	0.6678	0.958	0.8254
																																				767.234	0.9059	0.8296	0.5732	0.954	0.7928
																																				768.511	0.9174	0.913	0.7384	0.91	0.7898
																																				769.787	0.8302	0.8187	0.6662	0.828	0.8905
																																				771.064	0.8233	0.8985	0.716	0.7899	0.8638
																																				772.34	0.8072	0.7861	0.6582	0.8039	0.855
																																				773.617	0.821	0.7752	0.6358	0.8039	0.8816
																																				774.894	0.821	0.8332	0.6823	0.8319	0.7543
																																				776.17	0.8577	0.8224	0.6582	0.858	0.8609
																																				777.447	0.9197	0.8078	0.7754	0.96	0.8046
																																				778.723	0.8026	0.8224	0.6534	0.8219	0.6921
																																				780	0.8967	0.9601	0.6342	0.94	0.9171
																																				781.277	0.883	0.8224	0.5523	0.898	0.9763
																																				782.553	0.9082	0.855	0.5844	0.894	0.8816
																																				783.83	0.8738	0.8477	0.6229	0.838	0.8757
																																				785.106	0.9013	0.8586	0.6422	0.8599	0.7721
																																				786.383	0.8692	0.8659	0.6486	0.8659	0.6684
																																				787.66	0.7751	0.855	0.6181	0.8259	0.6773
																																				788.936	0.7774	0.7245	0.6165	0.872	0.7691
																																				790.213	0.7453	0.8042	0.6245	0.7839	0.775
																																				791.489	0.8485	0.8514	0.6759	0.8459	0.8106
																																				792.766	0.8852	0.7607	0.6229	0.898	0.8609
																																				794.043	0.7935	0.7643	0.6229	0.7639	0.8224
																																				795.319	0.9105	0.8187	0.5347	0.906	0.7602
																																				796.596	0.8899	0.7208	0.4882	0.868	0.6921
																																				797.872	0.8623	0.7317	0.5491	0.8559	0.7395
																																				799.149	0.8577	0.7353	0.5876	0.892	0.7513
																																				800.426	0.8462	0.8042	0.6294	0.8599	0.7099
																																				801.702	0.8371	0.8477	0.5956	0.828	0.8461
																																				802.979	0.7843	0.6882	0.6871	0.7759	0.8106
																																				804.255	0.9656	0.8187	0.5764	0.992	0.8016
																																				805.532	0.8302	0.7825	0.6325	0.8319	0.7987
																																				806.808	0.8852	0.8659	0.6325	0.914	0.7158
																																				808.085	0.8715	0.7788	0.6309	0.874	0.8697
																																				809.362	0.7476	0.913	0.6181	0.7999	0.7573
																																				810.638	0.7246	0.8405	0.6053	0.7659	0.7928
																																				811.915	0.9357	0.7535	0.5829	0.988	0.8194
																																				813.192	0.8164	0.9456	0.6245	0.8459	0.8461
																																				814.468	0.8692	0.884	0.5989	0.868	0.7957
																																				815.745	0.8669	0.8949	0.5909	0.916	0.7839
																																				817.021	0.86	0.6664	0.5539	0.854	0.8845
																																				818.298	0.8875	0.6773	0.4673	0.868	0.6625
																																				819.574	0.8417	0.8695	0.5315	0.868	0.7632
																																				820.851	0.7889	0.7462	0.5283	0.8299	0.7099
																																				822.128	0.8462	0.9601	0.6534	0.8399	0.7957
																																				823.404	0.8807	0.8187	0.5523	0.864	0.8697
																																				824.681	0.6856	0.8078	0.6566	0.7519	0.7632
																																				825.957	0.8164	0.884	0.6278	0.8459	0.7632
																																				827.234	0.7935	0.7462	0.4705	0.834	0.8431
																																				828.511	0.7499	0.7208	0.5636	0.7279	0.8431
																																				829.787	0.8004	0.7752	0.6229	0.8099	0.778
																																				831.064	0.7705	0.9057	0.5844	0.7919	0.6921
																																				832.34	0.8279	0.9057	0.6294	0.8099	0.775
																																				833.617	0.9265	0.9311	0.6037	0.8999	0.8342
																																				834.894	0.8164	0.8477	0.6165	0.852	0.7868
																																				836.17	0.7636	0.8623	0.5443	0.8139	0.8905

## Sheet: Figure 2
Fig. 2 a left	Time (s)	Spikes/s		Fig. 2 a right	Time (s)	Spikes/s		Fig. 2 b left		Spikes/s			Fig. 2 b center		Spikes/s			Fig. 2 b right		Spikes/s			Fig. 2 d		pre	deACT	recovery	eGFP	eGFP (stim)		Fig. 2 e		pre	deACT	recovery	eGFP	eGFP (stim)		Fig. 2 h		pre	deACT
	0	5			0	7				pre	deACT				pre	eGFP				pre	deACT				-103.245	-37.6344	-38.4539	-84.4249	-86.5901				181.28	-19.9345	-1.2459	219.747	219.903				120.071	77.0436
	1	5.4615			1	6				1.4	5.1				8.6	5				4.4	4.533				-100.915	-89.472	-102.104	-83.7568	-90.3296				99.9842	60.1151	119.607	199.968	181.903				183.63	325.603
	2	5			2	6.375				5	5.5				0	0.007				3.6	7.3				-91.7302	-26.8339	-82.163	-74.7544	-78.5542				139.853	-100	122.722	182.526	120.23				243.597	230.444
	3	4.4615			3	6.25				11.2	12.05				0.2	0.13				2.6	2.8				-87.0385	-63.6113	-87.0807	-80.6817	-84.3207				203.083	-20.5575	100.296	141.411	200.28				115.199	131.967
	4	4.5385			4	6.5				1.8	12.4				2.4	1.7				2.2	3				-84.2356	-33.836	-77.9626	-81.1072	-76.6357				302.226	20	121.476	100.296	139.542				129.222	148.618
	5	5			5	7.875				0	2.15				2.8	2.2				5.6	5.8				-98.433	-89.3267	-95.5137	-81.6922	-75.3864				100.919	39.2461	100.296	221.149	120.853				99.7612	113.026
	6	6			6	8.125				1.6	6.05			Mean	2.8	1.91				5	5.7				-77.1504	-66.2701	-86.5976	-76.6121	-64.2238				140.788	120.853	-21.8034	99.6727	40.492				160.498	191.867
	7	8.1538			7	8.5				12	13.3									5	12.3				-57.5923	-69.6765	-85.7602	-73.1262	-85.1403				120.947	261.018	241.083	140.165	100.919				98.0542	150.93
	8	6.6154			8	8.375				0	2.7									7	10				-85.2879	-66.3149	-84.2647	-65.542	-84.7982				80.3611	140.788	100.296	38.9346	100.296				123.799	106.492
	9	7			9	8.5				1.2	1.7									2	5				-93.9478	-60.8425	-81.552	-85.8365	-74.9966				80.3611	139.542	181.903	100.919	60.1151				93.9994	173.196
	10	7.5385			10	8.125				3.2	3.8								Mean	4.16	6.27				-76.0167	-47.6128	-79.587	-86.3307	-85.2855				140.165	79.7382	120.23	80.9841	80.9841				125.786	129.856
	11	9.6923			11	7.5				6.4	7.1														-72.2846	-77.5522	-65.3746	-83.0642	-79.1242				180.034	119.607	119.607	120.23	101.542				129.829	152.757
	12	6.3077			12	7.375				9	9.5														-71.8308	-48.8547		-81.1521					60.1151	100.296		80.6103					88.1246	103.415
	13	11.3077			13	7.5				6.4	7.7														-73.7801	-56.5466		-80.0584					160.722	180.657		80.6726					145.487	212.696
	14	8.6923			14	7.625				0	1.4														-81.3662	-43.411		-85.7532					180.657	120.853		79.1152					234.551	272.989
	15	8.6154			15	7.875			Mean	4.23	6.46														-87.3712	-51.5044		-79.3319					220.526	81.607		120.853					153.354	187.366
	16	8.3846																							-82.0581	-68.959		-60.9683					181.903	99.3612		100.296					192.85	204.037
	17	7.0769																							-60.9107	-68.2579							140.165	39.2461							101.178	105.799
	18	6.1538																							-50.5734	-32.6558							79.7382	-19.9345							133.256	174.334
	19	7.2308																							-74.928	-85.9689							120.23	160.722							74.6551	111.577
	20	6.6923																							-62.2731	-76.0237							100.296	161.345							156.647	131.166
	21	7.6154																							-69.1936	-57.7662							181.28	-20.2343							126.452	141.432
	22	8.3846																							-65.3455								180.034								79.8688	124.642
	23	7.7692																							-64.0773								120.853								174.964	185.401
	24	9.1538																							-68.6728								58.5577							Mean	136.9	161.9
																									-70.2373								99.0497
																									-70.3028								140.165
																									-85.1603								180.657
	fit				fit																				-75.3108								241.706
	General model Exp2:				General model Exp2:																				-58.4043								0.3113
	f2(x) = a*exp(b*x) + c*exp(d*x)				f3(x) = a*exp(b*x) + c*exp(d*x)																			Mean	-76.66	-59.95	-80.76	-79.07	-80.45			Mean	140.57	79.29	108.71	123.97	122.25
	Coefficients (with 95% confidence bounds):				Coefficients (with 95% confidence bounds):
	a = -6.609e+04 (-3.588e+13, 3.588e+13)				a = -3.248e+04 (-3.334e+12, 3.334e+12)
	b = -0.05609 (-5754, 5754)				b = 0.5141 (-4.709, 5.737)
	c = 6.609e+04 (-3.588e+13, 3.588e+13)				c = 3.248e+04 (-3.334e+12, 3.334e+12)
	d = -0.05607 (-5753, 5753)				d = 0.5141 (-4.991, 6.019)
																									multcompare								mulitcompare
																									1.0000 2.0000 -42.8961 -22.2303 -1.5645 0.0276								1.0000 2.0000 0.2870 20.9409 41.5949 0.0450
																									1.0000 3.0000 -12.2643 12.8833 38.0309 0.6293								1.0000 3.0000 -14.4498 10.6833 35.8165 0.7745
																									1.0000 4.0000 -16.7760 5.5745 27.9250 0.9607								1.0000 4.0000 -14.7082 7.6294 29.9671 0.8847
																									1.0000 5.0000 -15.7643 9.3833 34.5309 0.8473								1.0000 5.0000 -18.3665 6.7667 31.8998 0.9485
																									2.0000 3.0000 8.6919 35.1136 61.5353 0.0027								2.0000 3.0000 -36.6641 -10.2576 16.1489 0.8272
																									2.0000 4.0000 4.0299 27.8048 51.5798 0.0124								2.0000 4.0000 -37.0728 -13.3115 10.4498 0.5440
																									2.0000 5.0000 5.1919 31.6136 58.0353 0.0097								2.0000 5.0000 -40.5808 -14.1742 12.2323 0.5859
																									3.0000 4.0000 -35.0680 -7.3088 20.4504 0.9524								3.0000 4.0000 -30.7972 -3.0539 24.6893 0.9982
																									3.0000 5.0000 -33.5571 -3.5000 26.5571 0.9978								3.0000 5.0000 -33.9565 -3.9167 26.1232 0.9966
																									4.0000 5.0000 -23.9504 3.8088 31.5680 0.9958								4.0000 5.0000 -28.6060 -0.8627 26.8805 1.0000

## Sheet: Figure 3
Fig. 3 c	Spikes trial 1	Spikes Trial 2	Spikes Trial 3	Spikes Trial 4	Spikes Trial 5	Spikes Trial 6		Time (s)	Mean		Fig. 3 d		Opn7b				eGFP				Fig. 3 e		Opn7b				eGFP			Fig. 3 g		Theta			Alpha			Beta			Fig. 3 h	Theta			Alpha			Beta
	0.593	0.09025	0.2364	0.5706	0.13025	0.07985		-12 to -11	4.5			Time (s)	Mean	Mean+SEM	Mean-SEM		Mean	Mean+SEM	Mean-SEM				pre	post			pre	post				Opn7b	eGFP		Opn7b	eGFP		Opn7b	eGFP			Opn7b	eGFP		Opn7b	eGFP		Opn7b	eGFP
	0.97005	0.2235	0.328	0.7701	0.1575	0.1668		-11 to -10	4.16667			-12 to -9	6.2	7.53766	4.86234		8.0625	10.1602	5.9648			Cell 1	2.25	2.83333		Cell 1	18.75	15.5833				62.8032	213.433		85.1509	104.438		60.5748	83.9481			467.359	91.5477		136.362	118.941		185.867	113.375
	2.40145	0.31455	0.3404	0.85055	1.6593	0.2386		-10 to -9	3.83333			-9 to -6	7.56667	9.51491	5.61842		7.39583	9.1449	5.64677			Cell 2	2.16667	5.41667		Cell 2	1.33333	4.08333				136.175	181.704		91.4673	67.4123		87.2181	102.403			213.454	113.12		223.093	78.2152		244.095	73.7813
	3.2005	0.4973	0.34845	1.01005	1.7037	0.3992		-9 to -8	3.83333			-6 to -3	6.66667	8.72093	4.6124		8.95833	11.1534	6.76323			Cell 3	3.5	4.66667		Cell 3	22.8333	19.5				208.571	86.7173		106.04	110.508		72.4623	92.4484			117.503	123.099		124.293	80.9206		171.726	96.352
	4.41545	0.60185	0.5806	1.1012	1.75695	0.56455		-8 to -7	3.5			-3 to 0	6.23333	8.12897	4.3377		8.66667	10.8114	6.52195			Cell 4	8.83333	12.6667		Cell 4	6.08333	6.5				169.676	295.595		189.924	192.871		92.7665	125.114			115.304	78.8447		118.891	70.3936		126.689	78.991
	4.98055	0.6351	0.869	1.25275	1.82735	0.88415		-7 to -6	4.5			0 to 3	10.9667	14.0382	7.89513		8.58333	10.4106	6.75605			Cell 5	15.6667	29.9167		Cell 5	1	0.833333				115.244	147.696		101.955	78.5425		67.9775	65.5363			212.16	100.857		301.03	88.6121		218.693	95.3568
	5.1466	0.66335	1.1147	1.36155	2.06215	1.0297		-6 to -5	3.5			3 to 6	15.2333	19.0934	11.3733		7.625	9.29606	5.95394			Cell 6	11.25	22.5		Cell 6	7.75	6.83333				169.542			144.39			107.877				130.526			88.2422			135.288
	5.81915	0.68465	1.34055	1.40375	2.50025	1.20645		-5 to -4	4.16667			6 to 9	14.7333	17.4872	11.9794		9.10417	11.2215	6.98679			Cell 7	1.83333	17.25		Cell 7	5.5	6.41667				195.543			98.8251			67.9938				172.507			229.341			355.174
	7.59875	1.46715	1.46885	1.4684	2.5747	1.2988		-4 to -3	3.66667			9 to 12	14.0333	17.2656	10.801		8.85417	11.1059	6.60244			Cell 8	16	30.0833		Cell 8	1.75	2			Mean	151.079	185.029		116.822	110.754		79.5529	93.89			204.116	101.494		174.465	87.4164		205.362	91.5712
	7.79955	2.90415	1.9481	1.63715	2.8111	1.33625		-3 to -2	5			12 to 15	14.0333	18.1322	9.93443		8.66667	10.5998	6.73354			Cell 9	1.33333	5.5		Cell 9	1.08333	1.16667
	8.07565	3.1026	2.878	2.0238	2.92445	1.42605		-2 to -1	2.5			15 to 18	12.4667	15.3834	9.54997		7.75	9.67198	5.82802			Cell 10	3.83333	6.58333		Cell 10	25.8333	28.0833
	9.5916	3.1897	3.06015	2.09115	3.11135	1.50695		-1 to 0	3.16667			18 to 21	14.2333	18.7664	9.70023		7.66667	9.38387	5.94946			Mean	6.66667	13.7417		Cell 11	14.25	14.0833
	9.84585	3.2218	3.41005	2.2249	3.68005	1.61435		0 to 1	5.66667			21 to 24	11.2667	14.3162	8.21715		8.75	10.9807	6.51928							Cell 12	1.83333	2
	9.9664	3.2517	3.4509	2.28465	3.9535	1.7072		1 to 2	6.33333			24 to 27	12.5	15.9936	9.00643		6.41667	7.88582	4.94751							Cell 13	1.16667	1.5
	10.9921	3.7858	4.8426	2.52835	4.94565	1.89305		2 to 3	6			27 to 30	12.5	15.3745	9.6255		8.27083	10.2834	6.25824							Cell 14	3.58333	4.16667
	11.2922	4.1272	5.09605	2.56915	5.34105	2.0461		3 to 4	9.66667																	Cell 15	10	14.3333
	12.3532	4.7604	5.33855	2.67855	5.45725	2.3921		4 to 5	8.5																	Cell 16	9.58333	9.58333
	12.5191	4.76715	5.44895	2.7634	5.55695	2.50305		5 to 6	8.83333																	Mean	8.27083	8.54167
	12.612	4.838	5.5035	3.409	5.65795	2.52185		6 to 7	7.5
	12.7181	4.97125	5.989	3.49265	5.7768	2.7024		7 to 8	10.3333
	12.7317	5.3087	6.50825	4.21605	5.94955	2.8424		8 to 9	7.16667
	13.7139	5.74965	6.54285	4.4253	6.1281	2.91225		9 to 10	9
	13.9871	5.89	6.5963	4.57345	6.2052	3.0395		10 to 11	8
	14.103	5.96315	6.7859	4.7192	6.4274	3.1154		11 to 12	8.16667
	14.2316	6.2904	6.9984	5.51215	6.5041	3.3877		12 to 13	8.66667
	15.0358	6.4686	7.148	6.26515	6.62905	3.43945		13 to 14	4.33333
	15.635	6.56425	7.48005	6.8267	7.2542	3.53375		14 to 15	7
	15.805	7.01715	7.5762	6.8747	7.42045	3.658		15 to 16	4.5
	16.0126	7.1109	7.95745	7.4436	7.6517	3.7254		16 to 17	7
	16.1387	8.1526	8.3102	7.80415	8.04465	3.8402		17 to 18	8.66667
	17.1336	8.3109	8.7188	7.9041	8.16165	3.9292		18 to 19	6.5
	17.2123	8.81745	8.8733	8.87505	8.24125	4.03095		19 to 20	9.66667
	17.3347	9.0165	8.9465	9.04825	8.2823	4.11085		20 to 21	7.5
	17.5135	9.23875	9.07535	9.11075	8.43205	4.2047		21 to 22	9
	17.972	9.54625	9.2049	9.72075	8.58745	4.41175		22 to 23	7.33333
	18.0971	10.8935	9.28495	9.78	8.8209	4.5094		23 to 24	6.16667
	18.1113	12.0653	9.2955	9.8076	8.9762	4.6082		24 to 25	5.66667
	18.3992	12.283	9.3026	9.82185	9.08165	4.66645		25 to 26	6
	18.4534	12.7919	9.62925	9.99165	9.31235	4.7227		26 to 27	10.1667
	18.5039	13.1408	9.82445	10.1309	9.5526	5.0582		27 to 28	6.5
	18.5972	13.4086	9.99115	11.3309	10.2309	5.2145		28 to 29	8.16667
	18.6008	13.4892	10.5352	11.4607	10.4698	5.31785		29 to 30	5.83333
	18.8848	13.6476	10.6773	11.5803	10.6754	5.42405
	18.9957	13.6753	11.98	11.5846	10.8514	5.5469
	18.9989	13.8957	12.3369	13.3704	11.0825	5.57995
	19.28	14.5521	12.4612	13.6856	11.5258	5.63875
	19.2885	14.6193	12.5943	13.7509	11.781	5.78505
	19.3318	14.6545	12.7062	13.9378	11.934	5.9489
	19.4205	14.7344	12.9176	14.0996	12.0789	6.0185
	19.5523	14.8061	13.027	14.1908	12.4066	6.37685
	19.8096	14.8665	13.2313	14.3813	12.5273	6.5914
	19.9901	14.8837	13.2841	14.5226	12.7752	6.9185
	20.0524	14.9094	13.6187	14.5991	12.8393	6.99025
	20.0614	14.9379	13.8133	14.6498	13.047	7.02245
	20.254	15.0456	13.8535	14.7107	13.2602	7.1094
	20.3624	15.124	13.9172	14.7885	13.4309	7.1583
	20.4172	15.1677	14.0216	14.8587	13.4906	7.23795
	20.4922	15.1741	14.1638	14.8873	13.5095	7.274
	20.6767	15.2117	14.3347	14.9371	13.5445	7.34955
	20.7244	15.2489	14.5233	14.9637	13.959	7.4092
	20.7392	15.2789	15.1008	15.071	14.0334	7.5052
	20.7752	15.3758	15.1282	15.1351	14.0868	7.54975
	21.1412	15.3794	15.1515	15.2323	14.6278	7.69075
	21.1757	15.5529	15.2006	15.3627	14.7369	7.808
	21.2571	15.8636	15.3159	15.3847	14.8107	8.44005
	22.0426	15.9115	15.7965	15.4863	15.4369	8.5053
	22.1004	16.4617	16.1409	15.6691	15.4617	8.57665
	22.1262	16.54	16.2291	15.7183	15.574	8.6379
	22.1627	17.1251	16.3498	15.8524	15.5797	8.73025
	22.3174	17.1534	16.5613	15.995	15.6601	9.0413
	22.3648	17.2049	16.6695	16.0262	15.6686	9.1512
	22.3825	17.6285	16.8048	16.1234	15.8406	9.2738
	22.3903	18.5998	16.8833	16.1872	15.8911	9.3522
	22.4804	19.0785	16.915	16.3608	15.9148	9.59015
	22.4899	19.1204	16.9312	16.3917	15.94	9.94595
	22.6587	19.2014	17.0667	16.3982	15.9431	10.0753
	22.8431	19.3211	17.2714	16.4521	15.9516	10.0925
	22.9074	19.449	17.5793	16.5052	15.9956	10.1267
	23.1117	19.5224	17.685	16.5273	16.1676	10.2582
	23.2652	19.631	17.7259	16.6409	16.4071	10.8184
	23.27	19.6501	17.7781	16.6459	16.4516	10.8882
	23.9478	19.6977	17.7926	16.703	16.5002	11.0261
	24.1156	19.7161	17.82	16.8098	16.5054	11.063
	24.2315	19.7392	17.826	16.8391	16.6689	11.1823
	24.3613	19.752	17.8325	16.952	16.7111	11.2498
	24.5793	19.76	17.8683	17.0488	16.8326	11.2912
	24.6319	19.765	17.8779	17.1194	17.2277	11.3196
	24.6827	19.7801	17.9269	17.1518	17.2477	11.6963
	25.6264	19.8324	18.7644	17.2147	17.2922	11.9557
	25.8524	20.7093	18.7837	17.4642	17.3399	11.9867
	25.8578	20.8653	18.8286	17.6605	17.3773	12.2586
	26.012	20.9053	18.8966	17.8087	17.3846	12.4066
	26.3935	20.91	18.9204	18.0159	17.3914	12.5061
	26.9873	20.9195	18.9247	18.0892	17.4346	12.586
	26.9975	20.9247	19.0214	18.7096	17.4385	12.6336
	27.5617	21.2985	19.0918	18.8661	17.5078	12.7236
	27.7504	21.4222	19.2172	19.3552	17.7066	12.7599
	27.9301	21.4916	19.3458	19.4065	17.8963	12.7789
	28.0367	21.6123	19.3707	19.7235	18.1284	12.7917
	28.1389	21.9859	19.4245	19.9611	18.1356	12.8039
	28.7156	22.993	19.4845	19.9945	18.4029	12.8096
	28.9012	23.3784	19.544	20.1102	18.8629	12.8179
	28.9053	23.3836	19.5576	20.5423	18.8685	12.8287
	28.9127	23.4149	19.579	20.6273	18.9043	12.8585
	28.954	23.4589	19.6248	20.6519	18.9128	12.9012
	28.9962	23.5196	20.0839	20.6708	18.9363	12.9771
	29.057	23.5939	20.1262	20.8419	18.9477	13.0194
	29.6631	23.6133	20.2146	21.284	18.9553	13.0328
	29.797	23.6421	20.262	21.3392	18.9681	13.088
	30.0325	24.1636	20.8244	21.355	19.012	13.1207
	30.0877	24.642	20.8911	21.536	19.0341	13.1756
	30.1642	24.6593	21.3047	21.621	19.0592	13.3755
	30.2028	24.9795	21.5621	21.7335	19.0978	13.4292
	30.218	25.0618	21.5956	21.8461	19.1291	13.4346
	30.5456	25.6038	21.6642	21.8786	19.2811	13.4718
	30.8382	25.6167	21.6731	21.9332	19.4874	13.6007
	31.484	25.6286	21.6826	21.9506	19.839	13.6991
	32.0703	25.8977	21.748	21.9911	19.9014	13.7361
	32.8216	26.3309	21.8115	22.033	19.9339	14.3404
	33.0555	26.3905	21.856	22.0883	20.033	14.4113
	33.3701	26.4625	21.9166	22.1529	20.0818	14.5879
	33.3887	26.525	22.5932	22.221	20.1802	14.7507
	33.4197	26.8867	23.0385	22.26	20.3308	15.1564
	34.0491	27.5419	23.0711	22.3307	20.5851	15.1633
	34.2543	27.6367	23.1453	22.4375	20.6263	15.1762
	34.3373	27.9765	23.1498	22.5449	20.6476	15.2081
	34.6244	28.1159	23.2605	22.5975	20.784	15.2158
	34.9179	28.3144	23.3781	22.6541	21.3547	15.2547
	35.3208	28.6357	23.4001	22.7547	21.5137	15.326
	35.7628	29.0681	23.4561	22.7773	21.6115	15.4118
	35.9735	29.1112	23.5857	22.7893	21.6489	15.4498
	36.1601	29.1155	23.665	22.803	21.6517	15.4609
	36.2517	29.1453	23.8376	22.8631	21.7665	15.511
	36.4725	29.1553	24.1406	22.9106	22.5308	15.6549
	36.5218	29.2391	24.8838	22.9994	22.5898	15.8361
	36.6918	29.5878	24.9128	23.1672	22.6349	15.9042
	36.8061	29.6361	24.9986	23.2431	22.6387	16.0666
	36.9087	29.6421	25.0419	23.3101	22.6444	16.2921
	38.4539	29.7219	25.097	23.3955	22.7036	16.3196
	38.576	29.7441	25.2448	23.5488	22.7937	16.3708
	38.8983	29.8154	25.9952	23.5974	22.8977	16.4312
	39.2095	30.3078	26.3385	23.7017	23.0916	16.4855
	39.5	30.3767	26.4527	23.8921	23.434	16.5407
	40.0021	31.0683	26.5493	24.0328	23.4452	16.6008
	40.0356	31.13	26.6788	24.2382	23.7299	16.6053
	40.1189	31.2176	26.7792	24.243	23.8902	16.6587
	40.2195	31.2772	26.7939	24.3614	24.4084	16.752
	40.2828	31.3141	26.8323	24.3932	24.4552	16.8332
	40.3133	31.4186	26.9759	24.3988	24.5114	16.8844
	40.3939	31.636	27.7779	24.4088	24.5571	16.9644
	40.4341	31.67	27.8572	24.4202	24.7358	16.9737
	40.4764	32.6073	27.8646	24.8659	24.9599	17.0349
	40.5006	32.6491	27.9767	24.986	25.1431	17.1072
	40.6031	32.8933	28.0198	25.0578	25.3959	17.1821
	40.6793	33.4832	28.1181	25.8199	25.4956	17.225
	40.6848	33.5721	28.221	26.0332	25.9696	17.281
	40.9965	33.7027	28.2318	26.1859	26.4326	17.2882
	41.1926	33.8199	28.3127	26.1934	26.494	17.3348
	41.5001	33.8604	28.3918	26.2243	26.6093	17.4127
		33.9089	28.8705	26.2315	26.6778	17.542
		34.0663	28.8783	26.2385	26.7307	17.5985
		34.5109	28.8852	26.2487	26.7733	17.6023
		34.8094	28.8905	26.2806	27.2352	17.7318
		34.8483	28.9336	26.8818	27.5955	18.048
		35.3728	28.939	27.4281	27.6986	18.0606
		35.6371	28.998	27.5175	27.9307	18.1054
		35.6473	29.0287	27.5502	28.0499	18.1675
		35.7192	29.0987	28.2756	28.1727	18.2053
		35.7699	29.1037	28.4216	28.5631	18.2572
		35.7956	29.11	28.4693	28.6729	18.316
		35.8202	29.1246	28.5077	29.0198	18.5336
		36.6585	29.2815	28.6264	29.0843	18.6313
		36.8541	29.321	28.8014	29.0922	18.7248
		37.07	29.3283	28.8845	29.2314	18.8648
		37.5341	29.3466	28.9374	29.2522	18.927
		37.7423	29.3917	29.1375	29.4158	18.9449
		37.9072	29.6378	29.4482	29.8404	19.0151
		37.9436	29.8181	29.5326	30.2301	19.1326
		38.2458	30.2306	29.5423	30.2934	19.1959
		38.2644	30.5566	29.6188	30.3595	19.2478
		38.2749	30.8437	29.6768	30.4244	19.2889
		38.3386	30.9022	29.7149	30.7516	19.3293
		38.3592	30.9422	29.8676	30.7738	19.362
		38.4167	31.0589	30.4145	31.2458	19.5114
		38.4308	31.0911	30.5172	31.4947	19.5771
		38.9182	31.1408	30.5563	31.5823	19.686
		39.3957	31.1747	30.8545	31.6987	19.8792
		39.5209	31.3843	30.9942	32.5969	19.896
		39.689	31.4341	31.054	32.9696	19.9977
		39.8948	31.4413	31.0656	33.1792	20.301
		40.044	31.5136	31.1536	33.2587	20.3708
		40.3778	31.8716	31.1624	33.4593	20.7024
		40.7797	31.9131	31.2388	33.4927	20.7188
		40.9876	32.0265	31.3753	33.5142	20.7936
		41.0987	32.0688	31.3861	33.5972	20.8496
		41.1668	32.2635	31.4048	33.6888	20.9365
		41.4166	32.2745	31.5134	33.8373	21.1486
		41.7621	32.5645	31.5417	33.8447	21.2571
		41.9657	32.7836	31.6058	33.8784	21.2933
			32.8366	31.7438	33.9777	21.3372
			32.8728	31.9147	34.1337	21.3426
			32.917	32.0325	34.1513	21.3482
			32.9378	32.0956	34.173	21.3567
			33.0994	32.2114	34.1882	21.3691
			33.1941	32.5909	34.219	21.3756
			33.2806	32.6883	34.2262	21.5737
			34.1227	32.9059	34.2316	21.6689
			35.2002	32.971	34.2561	21.6838
			35.9396	33.0585	34.3856	21.6908
			36.0035	33.0811	34.3894	21.7014
			36.0218	33.2325	34.3963	21.7107
			36.0708	33.3488	34.4231	21.7169
			36.0993	33.3548	34.4847	21.7634
			36.1969	33.6403	34.489	21.7711
			36.3169	33.7119	34.5661	21.7793
			37.1017	33.8014	35.0214	22.008
			37.199	33.8895	35.107	22.1597
			37.2449	34.0885	35.1781	22.2853
			37.3726	34.1468	35.202	22.4834
			37.3878	34.1831	35.5093	22.5271
			37.5935	34.3996	35.5219	22.5838
			37.7405	34.8835	35.7585	22.7067
			37.9508	35.0984	35.9011	22.8808
			38.0138	35.4926	36.1469	23.0889
			38.0694	35.5484	36.375	23.156
			38.0786	35.9208	36.4196	23.2302
			38.1416	35.9945	36.8781	23.3083
			38.1636	36.0337	37.0618	23.3425
			38.1829	36.26	37.162	23.366
			38.2008	36.3146	37.5951	23.5817
			38.4899	36.3843	37.7315	23.6576
			38.4968	36.5095	37.7389	23.709
			38.7154	36.8058	37.7451	23.7592
			38.7522	37.0856	38.0943	23.8547
			38.7612	37.2135	38.2088	23.935
			38.788	37.2398	38.2829	23.9783
			38.8113	37.7287	39.0194	24.0515
			38.8396	37.8243	39.3707	24.3445
			38.846	37.9726	39.655	24.4289
			38.8897	38.1929	40.4463	24.4357
			38.916	38.2966	40.6364	24.4482
			38.9218	38.3798	41.0966	24.4597
			38.934	38.4262	41.1811	24.4658
			38.9686	38.5559	41.2083	24.4783
			38.9779	38.6607	41.2752	24.4844
			38.9832	38.7632	41.9354	24.49
			39.0278	38.8031		24.5015
			39.1027	38.8655		24.5251
			39.1118	38.9886		24.5424
			39.1244	40.1744		24.5817
			39.1368	40.5568		24.6188
			39.1856	40.7067		24.7296
			39.204	40.8326		24.7958
			39.5575	40.888		24.8494
			39.6571	41.6002		24.8702
			39.7295			24.9161
			39.7407			24.941
			39.7868			24.9603
			39.8605			25.0981
			39.9148			25.1853
			40.0667			25.3707
			40.1001			25.4541
			40.2432			25.4652
			40.5189			25.618
			40.6403			25.6399
			40.7104			25.9206
			40.7529			26.079
			40.7698			26.1946
			40.9451			26.2075
			40.9603			26.3011
			41.7055			26.3305
						26.3449
						26.3813
						26.7234
						26.8954
						26.9853
						27.0199
						27.147
						27.2122
						27.4464
						27.5749
						27.6142
						27.6531
						27.6737
						27.853
						27.9512
						28.0151
						28.0324
						28.1479
						28.6666
						28.7348
						28.8965
						29.0179
						29.0896
						29.2701
						29.407
						29.4829
						29.4907
						29.5635
						29.7505
						29.9374
						29.9667
						30.1074
						30.2116
						30.2318
						30.3965
						30.4134
						30.6172
						30.6681
						30.7096
						30.7534
						30.7801
						30.8301
						30.8706
						30.9581
						30.9916
						31.1758
						31.2253
						31.2692
						31.2738
						31.3444
						31.3917
						31.4261
						31.4391
						31.4475
						31.4566
						31.4684
						31.5701
						31.6359
						31.6403
						31.7136
						31.7698
						31.8071
						31.8586
						31.8836
						31.9168
						31.931
						31.962
						32.0398
						32.0492
						32.106
						32.136
						32.1619
						32.1946
						32.2182
						32.2546
						32.3176
						32.3934
						32.438
						32.4446
						32.516
						32.5224
						32.5818
						32.6003
						32.735
						32.7671
						32.8327
						32.8496
						32.9428
						33.0362
						33.0451
						33.1066
						33.173
						33.1983
						33.2579
						33.2845
						33.3223
						33.3578
						33.3616
						33.3956
						33.4553
						33.5204
						33.5961
						33.6031
						33.7169
						33.7356
						33.7441
						33.8442
						33.8488
						33.8532
						34.0264
						34.0868
						34.154
						34.1821
						34.2446
						34.2682
						34.3274
						34.5116
						34.5643
						34.6646
						34.7259
						34.833
						34.89
						34.9503
						35.0125
						35.0631
						35.0696
						35.1313
						35.2281
						35.2645
						35.3489
						35.4048
						35.507
						35.6119
						35.6636
						35.7359
						36.065
						36.1404
						36.2702
						36.3601
						36.473
						36.6584
						36.7434
						36.8624
						36.9898
						37.2968
						37.3836
						37.4488
						37.6095
						37.6636
						37.688
						37.7092
						37.742
						37.8052
						37.8165
						37.8304
						38.0258
						38.0342
						38.1096
						38.2376
						38.2461
						38.3697
						38.4594
						38.5647
						38.6402
						38.6976
						38.8189
						38.8259
						38.8915
						38.9739
						39.0475
						39.1975
						39.2351
						39.2809
						39.3559
						39.366
						39.429
						39.443
						39.449
						39.6452
						39.6992
						39.7845
						39.8095
						39.8755
						39.9249
						39.9754
						40.0184
						40.0652
						40.0967
						40.158
						40.4319
						40.4558
						40.5374
						40.6331
						40.6556
						40.7152
						40.7676
						40.8765
						40.9394
						40.987
						41.0068
						41.0648
						41.1022
						41.1312
						41.2057
						41.3126
						41.3435
						41.3764
						41.4305
						41.4736
						41.4982
						41.5058
						41.5624
						41.6411
						41.7164
						41.7302
						41.8032
						41.8396
						41.8717
						41.8994
						41.9938

## Sheet: Supp. Figure 3
Supp. Fig. 3 b	Spikes		Time (s)	Bins			Supp. Fig. 3 c	Time (s)	Mean	Mean+SEM	Mean-SEM
	0.19055		-12 to -9	12.3333				-12 to -9	12.4667	13.971	10.9623
	0.2151		-9 to -6	11				-9 to -6	14.8	16.4182	13.1818
	0.22115		-6 to -3	10.6667				-6 to -3	11.8667	13.371	10.3623
	0.2674		-3 to 0	11				-3 to 0	14.3333	16.2997	12.3669
	0.37165		0 to 3	22.3333				0 to 3	27.8667	37.2729	18.4605
	0.64355		3 to 6	23				3 to 6	31.9333	40.7924	23.0742
	0.7261		6 to 9	23.6667				6 to 9	34.0667	44.1399	23.9934
	0.80885		9 to 12	21				9 to 12	34.6667	43.1519	26.1814
	0.91685		12 to 15	20.3333				12 to 15	31.2	40.4725	21.9275
	0.98935		15 to 18	20				15 to 18	30.3333	38.1199	22.5467
	0.99465		18 to 21	19.6667				18 to 21	31.1333	39.5474	22.7193
	1.24415		21 to 24	22.3333				21 to 24	28.6667	37.6605	19.6728
	1.32565		24 to 27	19.3333				24 to 27	29.2667	37.2513	21.282
	1.34925		27 to 30	18.3333				27 to 30	28.7333	36.4167	21.0499
	1.3647		30 to 33	19.3333				30 to 33	27.8	33.3077	22.2923
	1.4066		33 to 36	18				33 to 36	26.4667	34.84	18.0934
	1.47515		36 to 39	14.6667				36 to 39	30.1333	39.812	20.4547
	1.5558		39 to 42	18.6667				39 to 42	27	34.4033	19.5967
	1.5694		42 to 45	17				42 to 45	26.3333	33.7408	18.9258
	1.6454		45 to 48	15.3333				45 to 48	26.1333	31.8996	20.3671
	1.83395		48 to 51	17.3333				48 to 51	23.4667	30.4023	16.531
	1.94935		51 to 54	18.6667				51 to 54	21.8	28.4977	15.1023
	2.01285		54 to 57	14.3333				54 to 57	26.5333	34.8459	18.2208
	2.08735		57 to 60	14.6667				57 to 60	27.3333	36.606	18.0607
	2.2013		60 to 63	13.3333				60 to 63	25.4667	35.0136	15.9198
	2.29085		63 to 66	15.3333				63 to 66	28.1333	36.2986	19.968
	2.2999		66 to 69	15.6667				66 to 69	27.9333	37.6	18.2667
	2.39105		69 to 72	14.3333				69 to 72	26.5333	34.6457	18.421
	2.4153		72 to 75	16.6667				72 to 75	23.9333	30.5238	17.3428
	2.46885		75 to 78	17.6667				75 to 78	24.2	30.6626	17.7374
	2.57805		78 to 81	15.3333				78 to 81	23.9333	31.0921	16.7746
	2.69875		81 to 84	14				81 to 84	23.2	29.3757	17.0243
	2.8269		84 to 87	15				84 to 87	18.0667	23.1843	12.949
	2.8406		87 to 90	15.3333				87 to 90	22.4	29.431	15.369
	2.89525		90 to 93	12				90 to 93	18.4667	23.4605	13.4728
	2.92295		93 to 96	10.3333				93 to 96	21.8	27.7409	15.8591
	2.99145		96 to 99	12				96 to 99	21.4	26.0057	16.7943
	3.07755		99 to 102	10				99 to 102	18.2	22.3005	14.0995
	3.2245		102 to 105	12				102 to 105	19.7333	24.7519	14.7148
	3.35165		105 to 108	12.3333				105 to 108	17.4	21.041	13.759
	3.4248		108 to 111	15.6667				108 to 111	17.5333	21.2025	13.8641
	3.4716		111 to 114	12.6667				111 to 114	18.6	24.1597	13.0403
	3.47625
	3.53405
	3.5741
	3.69785
	3.79155						On Exp2:				Off Exp1:
	3.9122						val(x) = a*exp(b*x) + c*exp(d*x)				val(x) = a*exp(b*x)
	4.03365						Coefficients (with 95% confidence bounds):				Coefficients (with 95% confidence bounds):
	4.13515						a = 30.34 (-15.54, 76.21)				a = 19.3 (17.52, 21.08)
	4.2261						b = 0.005824 (-0.0585, 0.07015)				b = -0.011 (-0.01319, -0.008814)
	4.26505						c = -2507 (-2.538e+04, 2.036e+04)
	4.33245						d = -0.4105 (-1.272, 0.4512)
	4.42205
	4.5064
	4.55445
	4.62555
	4.7115
	4.79535
	5.0156
	5.0491
	5.2163
	5.29355
	5.4149
	5.56
	5.6942
	5.76145
	5.8307
	5.8947
	5.992
	6.05755
	6.0977
	6.15655
	6.219
	6.2672
	6.3497
	6.4055
	6.51345
	6.679
	6.81545
	6.9151
	7.03885
	7.1281
	7.15035
	7.15805
	7.22105
	7.44305
	7.6299
	7.7333
	7.82455
	7.91125
	7.942
	8.18615
	8.3152
	8.37945
	8.40105
	8.59145
	8.62405
	8.6507
	8.8514
	8.9121
	8.96815
	9.18535
	9.2826
	9.3392
	9.43425
	9.5069
	9.55575
	9.59905
	9.6768
	9.753
	9.87895
	9.9502
	9.96145
	10.1416
	10.2385
	10.2847
	10.3102
	10.3493
	10.4091
	10.4378
	10.4899
	10.5069
	10.608
	10.6349
	10.7204
	10.8135
	10.8961
	10.987
	11.1429
	11.451
	11.5979
	11.7298
	11.8704
	11.9954
	12.2022
	12.3025
	12.3699
	12.4362
	12.4922
	12.5446
	12.5921
	12.6391
	12.6642
	12.6759
	12.7492
	12.7932
	12.8339
	12.8681
	12.9115
	12.9379
	12.9804
	13.0041
	13.0212
	13.0732
	13.1217
	13.1633
	13.2053
	13.2471
	13.2818
	13.3187
	13.3385
	13.4116
	13.4854
	13.5161
	13.5495
	13.5845
	13.6345
	13.6763
	13.7039
	13.7634
	13.7978
	13.8375
	13.8693
	13.9148
	13.952
	13.9789
	14.015
	14.0906
	14.1098
	14.1558
	14.1989
	14.2228
	14.2646
	14.3136
	14.3427
	14.3871
	14.4208
	14.4506
	14.4978
	14.5271
	14.5703
	14.6012
	14.6352
	14.6689
	14.702
	14.7489
	14.7816
	14.7963
	14.8401
	14.8933
	14.9221
	15.0061
	15.0318
	15.0671
	15.1059
	15.1431
	15.2042
	15.2304
	15.282
	15.34
	15.3695
	15.4189
	15.4645
	15.5029
	15.5228
	15.5594
	15.5945
	15.6451
	15.6715
	15.7141
	15.7504
	15.786
	15.8051
	15.8553
	15.8976
	15.933
	15.9772
	16.0037
	16.1265
	16.2432
	16.3378
	16.3858
	16.4578
	16.4971
	16.5398
	16.5774
	16.6162
	16.6572
	16.6942
	16.7468
	16.839
	16.8615
	16.8676
	16.9534
	16.9836
	17.0399
	17.094
	17.1236
	17.1654
	17.2094
	17.2431
	17.2811
	17.3297
	17.3564
	17.3946
	17.433
	17.4565
	17.5052
	17.5329
	17.5727
	17.6029
	17.6715
	17.7188
	17.7505
	17.8127
	17.8199
	17.8554
	17.8963
	17.9311
	17.9659
	18.0069
	18.0389
	18.0986
	18.1313
	18.1926
	18.2256
	18.2686
	18.2984
	18.3392
	18.3797
	18.4001
	18.4337
	18.489
	18.5189
	18.5542
	18.5939
	18.6593
	18.6812
	18.7564
	18.7924
	18.8272
	18.8618
	18.8937
	18.9232
	18.9633
	18.9809
	19.0245
	19.0894
	19.1589
	19.1931
	19.2205
	19.255
	19.2865
	19.3248
	19.3714
	19.42
	19.4539
	19.4967
	19.5274
	19.5755
	19.6144
	19.659
	19.6903
	19.7347
	19.7636
	19.7927
	19.8241
	19.9153
	19.9917
	20.0287
	20.0732
	20.1118
	20.1672
	20.1967
	20.2465
	20.2912
	20.3309
	20.3776
	20.414
	20.4616
	20.5055
	20.601
	20.6386
	20.685
	20.7254
	20.7557
	20.7963
	20.833
	20.8753
	20.9149
	20.9575
	21.0255
	21.0912
	21.187
	21.2166
	21.2663
	21.3089
	21.3776
	21.3945
	21.4555
	21.4844
	21.5185
	21.6218
	21.6873
	21.719
	21.7572
	21.8425
	21.8758
	21.9027
	21.948
	22.0022
	22.0275
	22.0844
	22.1142
	22.1433
	22.1937
	22.2551
	22.2985
	22.3979
	22.423
	22.504
	22.5463
	22.6122
	22.7119
	22.7508
	22.7906
	22.8197
	22.8648
	22.904
	22.9383
	22.9946
	23.0219
	23.0712
	23.1335
	23.1713
	23.2142
	23.2788
	23.3281
	23.3652
	23.399
	23.434
	23.4807
	23.5152
	23.5582
	23.5946
	23.6403
	23.6835
	23.7359
	23.7806
	23.7967
	23.8599
	23.8882
	23.9323
	23.9649
	24.0174
	24.0346
	24.0948
	24.142
	24.2218
	24.2642
	24.3592
	24.4043
	24.4362
	24.5051
	24.5516
	24.606
	24.6315
	24.6414
	24.7346
	24.78
	24.8318
	24.8752
	24.8904
	24.9167
	25.0302
	25.0718
	25.1246
	25.158
	25.2156
	25.2508
	25.2574
	25.2987
	25.3688
	25.4209
	25.4594
	25.4664
	25.5206
	25.5758
	25.6836
	25.736
	25.7516
	25.8054
	25.8565
	25.916
	26.1024
	26.1397
	26.182
	26.2529
	26.3129
	26.3693
	26.4088
	26.451
	26.4849
	26.5282
	26.5766
	26.6143
	26.6554
	26.6671
	26.7225
	26.7661
	26.8238
	26.8713
	26.9078
	26.9465
	26.9869
	27.0236
	27.0804
	27.1152
	27.1574
	27.1974
	27.2557
	27.2922
	27.3358
	27.3834
	27.3901
	27.4274
	27.4756
	27.5031
	27.5291
	27.599
	27.6441
	27.6956
	27.7438
	27.7749
	27.8632
	27.8676
	27.8805
	27.9463
	28.0222
	28.0462
	28.0959
	28.1864
	28.2312
	28.2793
	28.3199
	28.3637
	28.4088
	28.4588
	28.5138
	28.6035
	28.6432
	28.6817
	28.7291
	28.7671
	28.8158
	28.8417
	28.8541
	28.9458
	28.9828
	29.0244
	29.0948
	29.1425
	29.186
	29.2329
	29.2826
	29.3191
	29.4886
	29.5257
	29.5738
	29.6846
	29.73
	29.776
	29.8164
	29.9196
	29.9635
	30.0008
	30.0474
	30.0915
	30.131
	30.1759
	30.212
	30.2627
	30.2867
	30.2997
	30.358
	30.3772
	30.4473
	30.5056
	30.5604
	30.6332
	30.6789
	30.7287
	30.7877
	30.8384
	30.8849
	30.9446
	30.9912
	31.0351
	31.0682
	31.2539
	31.2874
	31.3158
	31.4058
	31.4676
	31.5496
	31.5975
	31.6565
	31.6991
	31.7381
	31.8156
	31.8316
	31.8752
	31.9382
	31.9684
	32.0581
	32.1829
	32.225
	32.28
	32.3139
	32.3648
	32.4054
	32.4547
	32.4983
	32.5562
	32.6145
	32.6641
	32.708
	32.7436
	32.7823
	32.8224
	32.8771
	32.9193
	32.9453
	32.9733
	33.0104
	33.0563
	33.0931
	33.1306
	33.1704
	33.208
	33.2299
	33.2885
	33.3443
	33.3504
	33.4135
	33.4958
	33.5397
	33.5581
	33.608
	33.6352
	33.6721
	33.7244
	33.7693
	33.8201
	33.8627
	33.9101
	33.9333
	33.9761
	34.0115
	34.0365
	34.0688
	34.081
	34.1084
	34.1593
	34.1952
	34.2255
	34.2528
	34.2959
	34.3726
	34.3991
	34.4419
	34.5137
	34.5857
	34.6624
	34.6974
	34.7896
	34.808
	34.8388
	34.9123
	34.9737
	35.016
	35.0504
	35.0966
	35.1421
	35.1648
	35.208
	35.2627
	35.3135
	35.3809
	35.429
	35.4779
	35.5141
	35.5503
	35.5967
	35.6388
	35.7289
	35.79
	35.8373
	35.8816
	35.9257
	35.9704
	36.0051
	36.0397
	36.072
	36.078
	36.0835
	36.1405
	36.2068
	36.2478
	36.2854
	36.3518
	36.4284
	36.4764
	36.4917
	36.556
	36.5905
	36.6526
	36.7382
	36.7738
	36.805
	36.8562
	36.9067
	36.9407
	36.9899
	37.0328
	37.0777
	37.1301
	37.1719
	37.2276
	37.2468
	37.3688
	37.4097
	37.541
	37.5837
	37.6566
	37.7174
	37.7553
	37.8298
	37.9324
	37.9829
	38.0207
	38.114
	38.1597
	38.1934
	38.2175
	38.2666
	38.2975
	38.3335
	38.3839
	38.4114
	38.4812
	38.5273
	38.5733
	38.6021
	38.6801
	38.7329
	38.7975
	38.8539
	38.8665
	39.0198
	39.0715
	39.1375
	39.1891
	39.2264
	39.2891
	39.3448
	39.3999
	39.4421
	39.4885
	39.5486
	39.6311
	39.6864
	39.7387
	39.7901
	39.8316
	39.8879
	39.9852
	40.035
	40.0841
	40.1578
	40.1911
	40.2546
	40.3093
	40.355
	40.4923
	40.5498
	40.5984
	40.6441
	40.6918
	40.7614
	40.8088
	40.8511
	40.8713
	40.916
	40.9663
	41.0268
	41.0602
	41.1185
	41.1621
	41.215
	41.2713
	41.3375
	41.3743
	41.4625
	41.5217
	41.6077
	41.6587
	41.7312
	41.7732
	41.8186
	41.8471
	41.8954
	41.9126
	41.9314
	42.0323
	42.0925
	42.1523
	42.1858
	42.2481
	42.3029
	42.3697
	42.3902
	42.4124
	42.4551
	42.5248
	42.5952
	42.6427
	42.7065
	42.7709
	42.8272
	42.8448
	42.8885
	42.9386
	42.9724
	43.0244
	43.0828
	43.1299
	43.1777
	43.2672
	43.2934
	43.4324
	43.4588
	43.5294
	43.5661
	43.614
	43.6623
	43.7019
	43.7441
	43.7855
	43.8228
	43.9309
	43.9569
	43.9861
	44.0486
	44.0909
	44.1902
	44.2348
	44.2621
	44.2782
	44.3647
	44.381
	44.5526
	44.5899
	44.6343
	44.6593
	44.7037
	44.7239
	44.7298
	44.837
	44.8701
	44.9135
	44.9552
	45.0365
	45.0946
	45.1453
	45.1924
	45.2427
	45.2751
	45.2931
	45.3502
	45.3924
	45.523
	45.6281
	45.671
	45.7108
	45.7599
	45.8042
	45.8407
	45.9603
	46.0146
	46.0369
	46.066
	46.0969
	46.1797
	46.2437
	46.2905
	46.3563
	46.4189
	46.4475
	46.4569
	46.5399
	46.6073
	46.6403
	46.6774
	46.7185
	46.7695
	46.8209
	46.8639
	46.9277
	46.956
	47.0118
	47.0916
	47.1494
	47.1854
	47.229
	47.2577
	47.2963
	47.3545
	47.3986
	47.441
	47.5142
	47.5529
	47.5986
	47.6453
	47.734
	47.9291
	48.0132
	48.0686
	48.1366
	48.1784
	48.2295
	48.333
	48.3894
	48.449
	48.5008
	48.7312
	48.8053
	48.8177
	48.8894
	48.9558
	49.0204
	49.045
	49.1212
	49.1805
	49.2319
	49.317
	49.3799
	49.5385
	49.6005
	49.6565
	49.7337
	49.7852
	49.8385
	49.9061
	49.9563
	50.0706
	50.13
	50.198
	50.2301
	50.2933
	50.3462
	50.4885
	50.531
	50.5679
	50.6579
	50.733
	50.7937
	50.9225
	50.9584
	50.9702
	51.0221
	51.0809
	51.0985
	51.1874
	51.2375
	51.2968
	51.388
	51.4427
	51.5041
	51.5226
	51.582
	51.6585
	51.7773
	51.8478
	51.9073
	51.9348
	51.9671
	51.9872
	52.023
	52.076
	52.1181
	52.174
	52.2525
	52.3078
	52.3804
	52.4278
	52.4863
	52.5415
	52.6302
	52.6743
	52.7024
	52.7651
	52.812
	52.8605
	52.9318
	52.9669
	52.9702
	53.0219
	53.1214
	53.1786
	53.2348
	53.2956
	53.3514
	53.3814
	53.4306
	53.4784
	53.5108
	53.5373
	53.6039
	53.6843
	53.7502
	53.7968
	53.8332
	53.845
	53.9194
	53.999
	54.0661
	54.1791
	54.2173
	54.2851
	54.3348
	54.3777
	54.4321
	54.5149
	54.6476
	54.6818
	54.7484
	54.8535
	54.897
	55.023
	55.0733
	55.1443
	55.2048
	55.261
	55.2633
	55.2957
	55.3189
	55.4066
	55.4454
	55.5005
	55.6293
	55.6772
	55.7057
	55.7338
	55.7736
	55.7843
	55.8774
	55.9214
	55.9648
	56.0438
	56.0883
	56.1862
	56.2399
	56.2952
	56.3424
	56.3827
	56.4281
	56.4835
	56.5306
	56.6129
	56.6817
	56.729
	56.7793
	56.8235
	56.8718
	56.9343
	56.9724
	57.0532
	57.1246
	57.1417
	57.1986
	57.2629
	57.3418
	57.4025
	57.5089
	57.5705
	57.6245
	57.7384
	57.7729
	57.8086
	57.8798
	57.919
	57.9901
	58.0361
	58.0821
	58.207
	58.2786
	58.3811
	58.5
	58.5649
	58.5799
	58.6523
	58.7222
	58.7857
	58.8142
	58.8926
	58.944
	58.9993
	59.0755
	59.1442
	59.1898
	59.2631
	59.3115
	59.4234
	59.4927
	59.5313
	59.5834
	59.625
	59.6441
	59.8345
	59.8768
	59.9139
	59.9658
	60.044
	60.1019
	60.169
	60.2601
	60.3133
	60.3851
	60.4566
	60.4891
	60.5319
	60.5768
	60.6298
	60.6913
	60.7219
	60.7812
	60.8913
	60.8948
	60.9895
	61.0302
	61.1405
	61.1608
	61.2329
	61.2943
	61.344
	61.381
	61.4431
	61.4988
	61.5638
	61.606
	61.681
	61.737
	61.7863
	61.8424
	61.8985
	61.9435
	62.0009
	62.0416
	62.0871
	62.1226
	62.2011
	62.3215
	62.3531
	62.4226
	62.4646
	62.5116
	62.5787
	62.6348
	62.6731
	62.733
	62.7811
	62.8099
	62.9231
	62.9714
	63.0221
	63.0598
	63.1247
	63.1822
	63.2258
	63.2625
	63.3241
	63.3951
	63.4719
	63.532
	63.579
	63.5862
	63.6487
	63.6946
	63.7399
	63.7922
	63.8343
	63.9066
	63.9394
	63.9972
	64.039
	64.0948
	64.1306
	64.2199
	64.3187
	64.3791
	64.4376
	64.4781
	64.5284
	64.5885
	64.6343
	64.68
	64.7388
	64.8183
	64.8463
	64.9268
	64.9838
	65.0268
	65.0701
	65.1253
	65.1756
	65.2525
	65.2934
	65.3699
	65.4837
	65.5063
	65.5654
	65.6029
	65.6658
	65.7182
	65.8117
	65.8328
	65.8475
	65.9604
	65.9715
	65.9792
	66.0008
	66.0564
	66.2461
	66.2808
	66.3226
	66.3656
	66.4099
	66.4472
	66.5173
	66.5717
	66.6316
	66.6813
	66.7513
	66.9166
	66.9614
	67.0436
	67.1163
	67.1761
	67.2341
	67.284
	67.3503
	67.3938
	67.4341
	67.4616
	67.4663
	67.544
	67.5967
	67.6417
	67.7903
	67.8415
	67.8973
	67.9576
	68.0709
	68.1081
	68.1804
	68.2205
	68.4695
	68.6639
	68.7165
	68.7784
	68.8433
	68.916
	68.9704
	69.036
	69.0881
	69.1151
	69.209
	69.3724
	69.4608
	69.5587
	69.5983
	69.6442
	69.7444
	69.8251
	69.8895
	69.9507
	70.0077
	70.0587
	70.1116
	70.1489
	70.1974
	70.2502
	70.2899
	70.5428
	70.5943
	70.6535
	70.689
	70.7567
	70.8093
	70.8479
	70.9262
	70.9975
	71.0367
	71.1339
	71.1809
	71.2116
	71.2607
	71.3045
	71.3702
	71.4146
	71.5922
	71.6473
	71.7177
	71.7646
	71.8163
	71.8576
	71.9322
	72.0091
	72.0624
	72.1669
	72.3229
	72.3653
	72.4175
	72.5138
	72.5588
	72.6177
	72.6722
	72.7325
	72.7747
	72.8518
	72.9155
	73.1142
	73.1493
	73.2502
	73.388
	73.4628
	73.5453
	73.5872
	73.6418
	73.6652
	73.7243
	73.7898
	73.8613
	73.9144
	73.9622
	74.0085
	74.0641
	74.0971
	74.1471
	74.2044
	74.2486
	74.2984
	74.419
	74.5399
	74.6217
	74.7116
	74.8495
	75.0099
	75.0597
	75.1174
	75.1935
	75.2373
	75.2852
	75.332
	75.3949
	75.4444
	75.4515
	75.5654
	75.619
	75.6646
	75.7178
	75.7666
	75.906
	75.9523
	76.0187
	76.087
	76.1506
	76.2061
	76.3744
	76.4373
	76.4908
	76.5474
	76.6003
	76.6442
	76.731
	76.789
	76.8432
	76.9095
	76.9837
	77.0418
	77.0894
	77.165
	77.2371
	77.2807
	77.3086
	77.3573
	77.436
	77.4773
	77.5462
	77.651
	77.7084
	77.7708
	77.9501
	78.0343
	78.0733
	78.0956
	78.1664
	78.2219
	78.2818
	78.3424
	78.4262
	78.4711
	78.5411
	78.5852
	78.6324
	78.673
	78.752
	78.8062
	78.8582
	78.9189
	78.9931
	79.0478
	79.0949
	79.1669
	79.2287
	79.2816
	79.3624
	79.4171
	79.4752
	79.5623
	79.6335
	79.6947
	79.7214
	79.8572
	79.9688
	80.0274
	80.1008
	80.1592
	80.2364
	80.2905
	80.3285
	80.4285
	80.4816
	80.5478
	80.6466
	80.7196
	80.7951
	80.8554
	80.9132
	80.9697
	81.1041
	81.3257
	81.3801
	81.437
	81.4582
	81.5602
	81.594
	81.6405
	81.7352
	81.7959
	81.8424
	81.8675
	81.9442
	82.0022
	82.0358
	82.0892
	82.1984
	82.2486
	82.2959
	82.3514
	82.3993
	82.4147
	82.4982
	82.5341
	82.5942
	82.6655
	82.7326
	82.7871
	82.9735
	83.0628
	83.111
	83.2407
	83.275
	83.3031
	83.338
	83.4083
	83.4945
	83.5985
	83.6666
	83.7902
	83.8175
	83.8859
	83.9483
	84.0559
	84.1199
	84.2245
	84.2821
	84.3782
	84.4378
	84.4912
	84.5223
	84.5657
	84.6168
	84.67
	84.6998
	84.7489
	84.7883
	84.8302
	84.8536
	84.9398
	84.9824
	85.0143
	85.0832
	85.1433
	85.1879
	85.2844
	85.3211
	85.3615
	85.5007
	85.5598
	85.6164
	85.6694
	85.7176
	85.7537
	85.8021
	85.9259
	85.9935
	86.0299
	86.0913
	86.141
	86.2469
	86.2828
	86.3211
	86.3678
	86.4015
	86.4629
	86.4911
	86.5406
	86.7015
	86.7489
	86.8265
	86.881
	86.9559
	87.0058
	87.1157
	87.1345
	87.1733
	87.2393
	87.2889
	87.3365
	87.411
	87.4405
	87.512
	87.5338
	87.6073
	87.6528
	87.7292
	87.781
	87.8387
	87.9359
	88.0227
	88.1113
	88.2484
	88.3026
	88.3457
	88.4105
	88.4566
	88.526
	88.5903
	88.653
	88.6879
	88.7381
	88.795
	88.845
	88.8919
	88.9195
	88.9984
	89.0493
	89.0642
	89.0951
	89.1408
	89.1941
	89.2462
	89.3011
	89.3469
	89.3859
	89.4285
	89.4828
	89.5418
	89.5938
	89.702
	89.7553
	89.7907
	89.8577
	89.9325
	89.979
	90.0276
	90.0741
	90.1398
	90.1644
	90.2873
	90.3463
	90.487
	90.5448
	90.6098
	90.6993
	90.7742
	90.8217
	90.8368
	90.9751
	91.0542
	91.1071
	91.1406
	91.2116
	91.3007
	91.3919
	91.498
	91.5092
	91.5976
	91.6593
	91.7168
	91.7717
	91.8158
	91.8818
	91.9477
	92.0124
	92.0463
	92.0862
	92.1334
	92.1868
	92.3432
	92.4029
	92.4462
	92.5169
	92.5663
	92.6177
	92.6485
	92.7185
	92.7473
	92.8404
	92.9191
	92.9913
	93.0503
	93.1201
	93.1754
	93.2308
	93.2829
	93.3765
	93.4836
	93.7285
	93.7787
	93.8898
	93.9373
	93.964
	94.0437
	94.1034
	94.1866
	94.2613
	94.323
	94.3774
	94.4601
	94.5015
	94.6991
	94.7524
	94.7889
	94.8409
	94.8865
	94.9546
	95.0175
	95.0689
	95.1392
	95.1983
	95.2525
	95.3105
	95.3549
	95.4267
	95.4827
	95.5178
	95.6142
	95.6668
	95.7494
	95.8184
	95.8924
	95.9653
	96.0306
	96.1536
	96.2143
	96.3412
	96.4679
	96.5291
	96.5691
	96.6308
	96.6614
	96.7058
	96.7598
	96.8344
	96.901
	96.9785
	97.0218
	97.0323
	97.1117
	97.1997
	97.3336
	97.3923
	97.4585
	97.5235
	97.549
	97.6201
	97.7183
	97.8165
	97.866
	97.9139
	97.9775
	98.0397
	98.0897
	98.1623
	98.2217
	98.2619
	98.3245
	98.4827
	98.5145
	98.5916
	98.6445
	98.7045
	98.7538
	98.8127
	98.8733
	98.9385
	98.9608
	99.0208
	99.0739
	99.1354
	99.1757
	99.3102
	99.3678
	99.431
	99.4961
	99.5904
	99.656
	99.7103
	99.7769
	99.822
	99.8842
	99.9789
	100.019
	100.08
	100.115
	100.197
	100.219
	100.249
	100.366
	100.419
	100.491
	100.558
	100.571
	100.643
	100.694
	100.809
	100.921
	101.005
	101.065
	101.132
	101.206
	101.254
	101.322
	101.38
	101.438
	101.464
	101.514
	101.597
	101.661
	101.731
	101.784
	101.919
	101.987
	102.026
	102.084
	102.155
	102.291
	102.344
	102.346
	102.471
	102.537
	102.614
	102.693
	102.845
	102.886
	102.9
	103
	103.059
	103.165
	103.231
	103.344
	103.435
	103.548
	103.65
	103.722
	103.822
	103.881
	103.991
	104.077
	104.169
	104.203
	104.329
	104.59
	104.628
	104.711
	104.764
	104.831
	104.906
	104.986
	105.045
	105.105
	105.122
	105.203
	105.346
	105.427
	105.508
	105.617
	105.775
	105.85
	105.941
	106.179
	106.265
	106.377
	106.442
	106.526
	106.609
	106.735
	106.791
	106.881
	106.95
	106.99
	107.091
	107.123
	107.283
	107.43
	107.5
	107.585
	107.753
	107.843
	107.964
	108.024
	108.076
	108.146
	108.225
	108.3
	108.336
	108.531
	108.59
	108.622
	108.634
	108.716
	108.781
	108.874
	108.937
	109.006
	109.07
	109.123
	109.166
	109.261
	109.423
	109.521
	109.618
	109.703
	109.813
	109.866
	109.984
	110.151
	110.234
	110.289
	110.486
	110.589
	110.631
	110.656
	110.729
	110.816
	110.979
	111.144
	111.231
	111.303
	111.399
	111.422
	111.575
	111.676
	111.744
	111.815
	111.885
	111.976
	112.199
	112.271
	112.369
	112.433
	112.479
	112.584
	112.676
	112.738
	112.795
	112.86
	112.983
	113.156
	113.208
	113.323
	113.475
	113.566
	113.641
	113.719
	113.893
	114.011
	114.059
	114.147
	114.269
	114.326
	114.383
	114.464
	114.583
	114.651
	114.748
	114.789
	114.902
	114.957
	115.013
	115.1
	115.191
	115.25
	115.299
	115.41
	115.556
	115.606
	115.787
	115.814
	115.835
	115.895
	116.021
	116.092
	116.19
	116.252
	116.333
	116.443
	116.519
	116.663
	116.743
	116.838
	116.959
	117.123
	117.199
	117.341
	117.404
	117.543
	117.84
	117.951
	118.035
	118.153
	118.219
	118.305
	118.401
	118.477
	118.511
	118.588
	118.708
	118.754
	118.79
	118.953
	119.031
	119.082
	119.109
	119.113
	119.152
	119.183
	119.261
	119.309
	119.366
	119.422
	119.571
	119.63
	119.694
	119.743
	119.793
	119.836
	119.879
	119.967
	120.018
	120.078
	120.126
	120.185
	120.232
	120.266
	120.31
	120.331
	120.438
	120.488
	120.549
	120.632
	120.797
	120.885
	120.953
	121.024
	121.065
	121.069
	121.091
	121.204
	121.234
	121.344
	121.394
	121.444
	121.467
	121.533
	121.615
	121.718
	121.79
	121.851
	121.907
	121.964
	121.999
	122.111
	122.185
	122.262
	122.322
	122.378
	122.463
	122.53
	122.584
	122.687
	122.703
	122.797
	122.874
	122.922
	122.983
	123.003
	123.07
	123.258
	123.341
	123.391
	123.627
	123.684
	123.821
	123.896
	123.974
	124.019
	124.106
	124.153
	124.206
	124.353
	124.404
	124.468
	124.548
	124.624
[truncated: 19 more rows]

## Sheet: Figure 4
Fig. 4 d	Bl6	Opn7b	Ch2	eGFP		Fig. 4 e	Bl6	Day 7	Day 14	Day 21		Fig. 4 f	Bl6	Day 7	Day 14	Day 21		Fig. 4 k	Bl6	Day 7	Day 14	Day 21		Nex-cre	Day 7	Day 14	Day 21
	Day 7	0						0	13.86	7.89				0	13.51	16.6				0	3	3			3	3	5
	Day 14	100						0	4.64	no seizure				0	22.68	no seizure				0	3	0			3	3	3
	Day 21	85.7143	0	0				0	1.54	11.53				0	3.01	12.39				0	2	3			3	4	4
								0	1.13	12.19				0	59.96	58.89				0	5	5			3	4	5
								0	2.83	5.26				0	16.5	53.79				0	2	5			3	3	4
								0	5.46	3.63				0	16.43	40.23				0	2	5		Median	3	3	4
Fig. 4 h	Nex-cre	Opn7b	Ch2	eGFP				0	1.21	12.3				0	30.46	12.46				0	2	3
	Day 7	100					Mean	0	4.38143	8.8			Mean	0	23.2214	32.3933			Median	0	2	3
	Day 14	100					SEM	0	1.5791	1.40716			SEM	0	6.38322	7.93761
	Day 21	100	0	0
						Fig. 4 i	Nex-cre	Day 7	Day 14	Day 21		Fig. 4 j	Nex-cre	Day 7	Day 14	Day 21
								1.57	1.76	0.79				21.63	22.73	49.47
								3.8	1.09	0.87				14.86	21.89	38.39
								4.54	0.8	1.11				19.34	24.36	30.36
								2.31	0.97	0.84				55.49	42.97	46.43
								5.19	1.11	2.3				13.7	24.99	66.51
							Mean	3.482	1.146	1.182			Mean	25.004	27.388	46.232
							SEM	0.605544	0.145893	0.2548			SEM	6.93842	3.51933	5.42269

## Sheet: Supp. Figure 4
Supp. Fig. 4 c	Gad2-cre	Opn7b
		Day 7	Day 14	Day 21
		0	0	0

## Sheet: Supp. Figure 5
Supp. Fig. 5 c		pre	ChR2 stim	post		Supp. Fig. 5 e	ChR2		Supp. Fig. 5 f	ChR2
		0	21	0			1928.61			11
		0	11	0			1416.56			8
		0	4	0
		0	7.4	0
		0	39	0
	Mean	0	16.48	0
	SEM	0	5.64201	0

## Sheet: Supp. Figure 7
Supp. Fig. 7 a					Supp. Fig. 7 b							Supp. Fig. 7 d				Supp. Fig. 7 e				Supp. Fig. 7 f
	Opn7b					Opn7b	Reaction		Removal				Opn7b	Distance moved			Opn7b	Velocity			Opn7b	Center	Border
		Time until turn	Time to go down				R	L	R	L				Total in cm				Mean cm/s				Cumulative Duration in s	Cumulative Duration
	Mouse # 1	2.97	14.81			Mouse # 1	42.97	25.7	84.93	46.27			Mouse # 1	2117.2			Mouse # 1	7.62211			Mouse # 1	167.602	432.439
	Mouse # 2	1.53	18.57			Mouse # 2	26.28	19.35	29.32	21.25			Mouse # 2	2402.52			Mouse # 2	9.03871			Mouse # 2	131.235	468.806
	Mouse # 3	1.33	15.31			Mouse # 3	18.66	20.79	22.54	24.06			Mouse # 3	1901.2			Mouse # 3	6.51757			Mouse # 3	127.002	473.04
	Mouse # 4	0.78	13.58			Mouse # 4	14.2	19.6	15.6	24.56			Mouse # 4	2771.54			Mouse # 4	9.1158			Mouse # 4	122.468	477.574
	Mouse # 5	5.27	18.95			Mouse # 5	29.75	25.17	33.43	67.42			Mouse # 5	4898.47			Mouse # 5	15.4378			Mouse # 5	59.3008	540.707
	Mouse # 6	6.45	18.34			Mouse # 6	21.08	25.32	26.92	29.6			Mouse # 6	3940.53			Mouse # 6	12.6095			Mouse # 6	82.0011	518.007
	Mouse # 7	1.35	13.47			Mouse # 7	23.79	28.25	46.13	57.66			Mouse # 7	1895.26			Mouse # 7	6.57458			Mouse # 7	31.3338	568.707
	Mean	2.81143	16.1471			Mean	25.2471	23.4543	36.9814	38.6886			Mean	2846.67			Mean	9.55944			Mean	102.992	497.04
						SEM	3.25877	1.22279	8.10772	6.4574			SEM	402.557			SEM	1.1627			SEM	16.5445	16.5418
	eGFP					eGFP	Reaction		Removal				eGFP	Distance moved			eGFP	Velocity			eGFP	Center	Border
		Time until turn	Time to go down				R	L	R	L				Total in cm				Mean cm/s				Cumulative Duration in s	Cumulative Duration
	Mouse # 8	1	21.7			Mouse # 8	9.89	8.06	14.59	57.26			Mouse # 8	3861.6			Mouse # 8	13.2669			Mouse # 8	154.836	445.206
	Mouse # 9	1	8.69			Mouse # 9	10.49	13.39	45.55	28.49			Mouse # 9	2743.45			Mouse # 9	9.97847			Mouse # 9	63.2676	536.774
	Mouse # 10	0.86	14.98			Mouse # 10	44.16	41.05	45.12	42.05			Mouse # 10	2020.11			Mouse # 10	7.0905			Mouse # 10	94.2013	505.807
	Mouse # 11	3.29	13.17			Mouse # 11	14.61	13.41	31.5	16.66			Mouse # 11	2914.07			Mouse # 11	9.35784			Mouse # 11	97.868	502.14
	Mouse # 12	1	6.86			Mouse # 12	11.34	36.82	26.62	44.19			Mouse # 12	3527.28			Mouse # 12	12.0685			Mouse # 12	120.835	479.207
	Mouse # 13	1	27.87			Mouse # 13	22.22	27.1	28.89	34.64			Mouse # 13	2153.21			Mouse # 13	7.26852			Mouse # 13	122.768	477.273
	Mouse # 14	1.88	13.94			Mouse # 14	18.511	18.51	48.34	24.28			Mouse # 14	2486.1			Mouse # 14	8.66929			Mouse # 14	58.7008	541.341
	Mouse # 15	1.9	23.12			Mouse # 15	18.99	23.95	27.92	35.52			Mouse # 15	3303.29			Mouse # 15	11.384			Mouse # 15	42.1339	557.875
	Mean	1.49125	16.2913			Mean	18.7764	22.7862	33.5662	35.3863			Mean	2876.14			Mean	9.8855			Mean	94.3263	505.703
						SEM	3.70091	3.87666	3.87647	4.18802			SEM	216.657			SEM	0.738153			SEM	12.5894	12.5874
	Control					Control	Reaction		Removal				Control	Distance moved			Control	Velocity			Control	Center	Border
		Time until turn	Time to go down				R	L	R	L				Total in cm				Mean cm/s				Cumulative Duration in s	Cumulative Duration
	Mouse # 16	5.76	23.98			Mouse # 16	32.95	14.86	21.53	46.6			Mouse # 16	4162.59			Mouse # 16	12.5064			Mouse # 16	97.4014	502.641
	Mouse # 17	1.03	12.55			Mouse # 17	11.82	17.89	29.31	32.25			Mouse # 17	3204.22			Mouse # 17	9.55613			Mouse # 17	66.5676	533.474
	Mouse # 18	2.69	20.67			Mouse # 18	19.2	19.96	58.27	23.91			Mouse # 18	3059.69			Mouse # 18	9.6175			Mouse # 18	68.9676	531.074
	Mouse # 19	0.93	11.61			Mouse # 19	25.8	12.95	27.84	24.2			Mouse # 19	3556			Mouse # 19	10.8723			Mouse # 19	71.5677	528.474
	Mouse # 20	1	17.49			Mouse # 20	21.16	19.15	31.55	35.52			Mouse # 20	3122.27			Mouse # 20	10.1043			Mouse # 20	97.7347	502.307
	Mouse # 21	0.51	7.77			Mouse # 21	5.23	11.71	7.93	21.1			Mouse # 21	2827.52			Mouse # 21	9.50414			Mouse # 21	82.8678	517.074
	Mean	1.98667	15.6783			Mean	19.36	16.0867	29.405	30.5967			Mean	3322.05			Mean	10.3601			Mean	80.8511	519.174
						SEM	3.67399	1.2708	6.15413	3.57031			SEM	177.046			SEM	0.436682			SEM	5.25582	5.25684

[truncated: 4 more sheets: Supp. Figure 8, Supp. Figure 9, Figure 5, Figure 6]
